# Supplementary material for: Synthesis of pentameric chlorotin carboxylate clusters for high resolution EUV photoresists under small doses
Source: Nanoscale Adv. 2024 Apr 9;6(11):2928–44. doi: 10.1039/d4na00006d (PMC11134253; doi:10.1039/d4na00006d)
Supplement: NA-006-D4NA00006D-s002 [file NA-006-D4NA00006D-s002.cif]

# Electronic Supplementary Material (ESI) for Nanoscale Advances.
# This journal is © The Royal Society of Chemistry 2024

####################################################################### 
# 
# This file contains crystal structure data downloaded from the 
# Cambridge Structural Database (CSD) hosted by the Cambridge 
# Crystallographic Data Centre (CCDC).
# 
# Full information about CCDC data access policies and citation 
# guidelines are available at http://www.ccdc.cam.ac.uk/access/V1 
# 
# Audit and citation data items may have been added by the CCDC. 
# Please retain this information to preserve the provenance of 
# this file and to allow appropriate attribution of the data. 
# 
#######################################################################

data_221175lt_auto
_database_code_depnum_ccdc_archive 'CCDC 2300897'
loop_
_audit_author_name
_audit_author_address
'NTHU Xrayccd'
;NTHU
Taiwan
;
_audit_update_record             
;
2023-10-12 deposited with the CCDC.	2024-04-08 downloaded from the CCDC.
;
_audit_creation_date             2022-12-01
_audit_creation_method           
;
Olex2 1.5
(compiled 2022.04.07 svn.rca3783a0 for OlexSys, GUI svn.r6498)
;
_shelx_SHELXL_version_number     2018/3
_chemical_name_common            ?
_chemical_name_systematic        ?
_chemical_formula_moiety         'C36 H63 Cl5 O16 Sn5'
_chemical_formula_sum            'C36 H63 Cl5 O16 Sn5'
_chemical_formula_weight         1522.56
_chemical_melting_point          ?
_chemical_oxdiff_formula         'C H N O Sn Cl'
loop_
_atom_type_symbol
_atom_type_description
_atom_type_scat_dispersion_real
_atom_type_scat_dispersion_imag
_atom_type_scat_source
C C 0.0181 0.0091 'International Tables Vol C Tables 4.2.6.8 and 6.1.1.4'
H H 0.0000 0.0000 'International Tables Vol C Tables 4.2.6.8 and 6.1.1.4'
Cl Cl 0.3639 0.7018 'International Tables Vol C Tables 4.2.6.8 and 6.1.1.4'
O O 0.0492 0.0322 'International Tables Vol C Tables 4.2.6.8 and 6.1.1.4'
Sn Sn 0.0259 5.4591 'International Tables Vol C Tables 4.2.6.8 and 6.1.1.4'

_shelx_space_group_comment       
;
The symmetry employed for this shelxl refinement is uniquely defined
by the following loop, which should always be used as a source of
symmetry information in preference to the above space-group names.
They are only intended as comments.
;
_space_group_crystal_system      monoclinic
_space_group_IT_number           11
_space_group_name_H-M_alt        'P 1 21/m 1'
_space_group_name_Hall           '-P 2yb'
loop_
_space_group_symop_operation_xyz
'x, y, z'
'-x, y+1/2, -z'
'-x, -y, -z'
'x, -y-1/2, z'

_cell_length_a                   11.92010(10)
_cell_length_b                   16.4662(2)
_cell_length_c                   14.64400(10)
_cell_angle_alpha                90
_cell_angle_beta                 103.9010(10)
_cell_angle_gamma                90
_cell_volume                     2790.12(5)
_cell_formula_units_Z            2
_cell_measurement_reflns_used    17523
_cell_measurement_temperature    100.01(10)
_cell_measurement_theta_max      74.3370
_cell_measurement_theta_min      2.6700
_shelx_estimated_absorpt_T_max   ?
_shelx_estimated_absorpt_T_min   ?
_exptl_absorpt_coefficient_mu    20.239
_exptl_absorpt_correction_T_max  1.00000
_exptl_absorpt_correction_T_min  0.25132
_exptl_absorpt_correction_type   multi-scan
_exptl_absorpt_process_details   
;
CrysAlisPro 1.171.42.58a (Rigaku Oxford Diffraction, 2022)
Empirical absorption correction using spherical harmonics,
implemented in SCALE3 ABSPACK scaling algorithm.
;
_exptl_absorpt_special_details   ?
_exptl_crystal_colour            colourless
_exptl_crystal_colour_primary    colourless
_exptl_crystal_density_diffrn    1.812
_exptl_crystal_density_meas      ?
_exptl_crystal_density_method    ?
_exptl_crystal_description       plate
_exptl_crystal_F_000             1484
_exptl_crystal_size_max          0.12
_exptl_crystal_size_mid          0.1
_exptl_crystal_size_min          0.05
_exptl_transmission_factor_max   ?
_exptl_transmission_factor_min   ?
_diffrn_reflns_av_R_equivalents  0.0471
_diffrn_reflns_av_unetI/netI     0.0272
_diffrn_reflns_Laue_measured_fraction_full 0.998
_diffrn_reflns_Laue_measured_fraction_max 0.998
_diffrn_reflns_limit_h_max       14
_diffrn_reflns_limit_h_min       -14
_diffrn_reflns_limit_k_max       19
_diffrn_reflns_limit_k_min       -19
_diffrn_reflns_limit_l_max       11
_diffrn_reflns_limit_l_min       -17
_diffrn_reflns_number            20553
_diffrn_reflns_point_group_measured_fraction_full 0.998
_diffrn_reflns_point_group_measured_fraction_max 0.998
_diffrn_reflns_theta_full        67.073
_diffrn_reflns_theta_max         67.073
_diffrn_reflns_theta_min         3.109
_diffrn_ambient_environment      N~2~
_diffrn_ambient_temperature      100.01(10)
_diffrn_detector                 'Hybrid Pixel Array Detector'
_diffrn_detector_area_resol_mean 10.0000
_diffrn_detector_type            'HyPix-Arc 150'
_diffrn_measured_fraction_theta_full 0.998
_diffrn_measured_fraction_theta_max 0.998
_diffrn_measurement_details      
;
List of Runs (angles in degrees, time in seconds):

  # Type    Start    End  Width  t~exp~   \w     \q     \k     \f   Frames
#--------------------------------------------------------------------------
  1  \w     46.00 110.00   0.40    0.33    --   70.92  15.00 150.00  160
  2  \w     84.00 109.20   0.40    0.33    --   74.26  15.00 -90.00   63
  3  \w     48.00  83.20   0.40    0.33    --   74.26  15.00 -90.00   88
  4  \w     48.00  91.20   0.40    0.33    --   74.26  15.00-150.00  108
  5  \w     76.00 116.00   0.40    0.33    --   82.74  15.00-180.00  100
  6  \w     56.00 125.20   0.40    0.33    --   82.74  15.00-120.00  173
  7  \w     64.00 106.00   0.40    0.33    --   82.74  15.00 150.00  105
  8  \w     49.00  84.20   0.40    0.33    --   82.74 -95.00-150.00   88
  9  \w     72.00 100.00   0.40    0.33    --   74.26-125.00-150.00   70
 10  \w     40.00 100.00   0.40    0.33    --   82.74-125.00-180.00  150
 11  \w     33.00  67.00   0.40    0.33    --   74.26-125.00-150.00   85
 12  \w     12.00  55.20   0.40    0.33    --   57.70-112.00  98.00  108
 13  \w     33.00  98.20   0.40    0.33    --   78.50-120.00 143.52  163
 14  \w     60.00  85.20   0.40    0.33    --   74.26-112.00  98.00   63
 15  \w     33.00  58.20   0.40    0.33    --   70.92-112.00  98.00   63
 16  \w     52.00  83.20   0.40    0.33    --   82.74-112.00  98.00   78
 17  \w     43.00  83.00   0.40    0.33    --   82.74 -95.00 -90.00  100
 18  \w     44.00  69.20   0.40    0.33    --   74.26 -95.00-180.00   63
 19  \w    -87.00 -61.00   0.40    0.33    --  -73.63 -15.00   0.00   65
 20  \w   -121.00 -89.00   0.40    0.33    --  -73.63 -15.00   0.00   80
 21  \w   -118.00 -56.00   0.40    0.33    --  -73.77 -15.00-120.00  155
 22  \w    -84.00 -59.20   0.40    0.33    --  -73.63 112.00-168.00   62
 23  \w    -72.00 -47.20   0.40    0.33    --  -73.77 112.00-168.00   62
 24  \w    -65.00 -35.00   0.40    0.33    --  -60.85 112.00-168.00   75
 25  \w    -91.00 -57.00   0.40    0.33    --  -73.77 125.00 -30.00   85
;
_diffrn_measurement_device       'four-circle diffractometer'
_diffrn_measurement_device_type  'XtaLAB Synergy R, DW system, HyPix-Arc 150'
_diffrn_measurement_method       '\w scans'
_diffrn_orient_matrix_type       
'CrysAlisPro convention (1999,Acta A55,543-557)'
_diffrn_orient_matrix_UB_11      -0.0775284000
_diffrn_orient_matrix_UB_12      -0.0753456000
_diffrn_orient_matrix_UB_13      -0.0030108000
_diffrn_orient_matrix_UB_21      -0.1079199000
_diffrn_orient_matrix_UB_22      0.0525849000
_diffrn_orient_matrix_UB_23      -0.0384164000
_diffrn_orient_matrix_UB_31      0.0089401000
_diffrn_orient_matrix_UB_32      -0.0177840000
_diffrn_orient_matrix_UB_33      -0.1012400000
_diffrn_radiation_monochromator  mirror
_diffrn_radiation_probe          x-ray
_diffrn_radiation_type           'Cu K\a'
_diffrn_radiation_wavelength     1.54184
_diffrn_source                   'Rotating-anode X-ray tube'
_diffrn_source_type              'Rigaku (Cu) X-ray Source'
_reflns_Friedel_coverage         0.000
_reflns_Friedel_fraction_full    .
_reflns_Friedel_fraction_max     .
_reflns_number_gt                4987
_reflns_number_total             5167
_reflns_special_details          
;
 Reflections were merged by SHELXL according to the crystal
 class for the calculation of statistics and refinement.
 
 _reflns_Friedel_fraction is defined as the number of unique
 Friedel pairs measured divided by the number that would be
 possible theoretically, ignoring centric projections and
 systematic absences.
;
_reflns_threshold_expression     'I > 2\s(I)'
_computing_cell_refinement       'CrysAlisPro 1.171.42.58a (Rigaku OD, 2022)'
_computing_data_collection       'CrysAlisPro 1.171.42.58a (Rigaku OD, 2022)'
_computing_data_reduction        'CrysAlisPro 1.171.42.58a (Rigaku OD, 2022)'
_computing_molecular_graphics    'Olex2 1.5 (Dolomanov et al., 2009)'
_computing_publication_material  'Olex2 1.5 (Dolomanov et al., 2009)'
_computing_structure_refinement  'SHELXL 2018/3 (Sheldrick, 2015)'
_computing_structure_solution    'SHELXT 2018/2 (Sheldrick, 2018)'
_refine_diff_density_max         2.602
_refine_diff_density_min         -2.466
_refine_diff_density_rms         0.200
_refine_ls_extinction_coef       0.00016(4)
_refine_ls_extinction_expression Fc^*^=kFc[1+0.001xFc^2^\l^3^/sin(2\q)]^-1/4^
_refine_ls_extinction_method     'SHELXL-2018/3 (Sheldrick 2018)'
_refine_ls_goodness_of_fit_ref   1.090
_refine_ls_hydrogen_treatment    constr
_refine_ls_matrix_type           full
_refine_ls_number_parameters     406
_refine_ls_number_reflns         5167
_refine_ls_number_restraints     258
_refine_ls_R_factor_all          0.0608
_refine_ls_R_factor_gt           0.0595
_refine_ls_restrained_S_all      1.079
_refine_ls_shift/su_max          0.001
_refine_ls_shift/su_mean         0.000
_refine_ls_structure_factor_coef Fsqd
_refine_ls_weighting_details     
'w=1/[\s^2^(Fo^2^)+(0.0842P)^2^+30.3004P] where P=(Fo^2^+2Fc^2^)/3'
_refine_ls_weighting_scheme      calc
_refine_ls_wR_factor_gt          0.1573
_refine_ls_wR_factor_ref         0.1584
_refine_special_details          ?
_olex2_refinement_description    
;
1. Fixed Uiso
 At 1.2 times of:
  All C(H) groups, All C(H,H) groups
 At 1.5 times of:
  All C(H,H,H) groups
2. Rigid bond restraints
 C12, C13, C14, C15, C12A, C13A, C14A, C15A
 with sigma for 1-2 distances of 0.01 and sigma for 1-3 distances of 0.01
 C19, C20, C21, C22, C19A, C20A, C21A, C22A
 with sigma for 1-2 distances of 0.01 and sigma for 1-3 distances of 0.01
 C4, C4A
 with sigma for 1-2 distances of 0.01 and sigma for 1-3 distances of 0.01
3. Uiso/Uaniso restraints and constraints
C12 \\sim C13 \\sim C14 \\sim C15 \\sim C12A \\sim C13A \\sim C14A \\sim C15A:
within 2A with sigma of 0.01 and sigma for terminal atoms of 0.02 within 2A
C19 \\sim C20 \\sim C21 \\sim C22 \\sim C19A \\sim C20A \\sim C21A \\sim C22A:
within 2A with sigma of 0.01 and sigma for terminal atoms of 0.02 within 2A
C4 \\sim C4A: within 2A with sigma of 0.01 and sigma for terminal atoms of 0.02
within 2A
Uanis(C2) \\sim Ueq, Uanis(C3) \\sim Ueq, Uanis(C7) \\sim Ueq, Uanis(C16) \\sim
Ueq, Uanis(C17) \\sim Ueq: with sigma of 0.01 and sigma for terminal atoms of
0.02
4. Same fragment restrains
{C12, C13, C14, C15} sigma for 1-2: 0.02, 1-3: 0.04
as in
{C12A, C13A, C14A, C15A}
{C19, C20, C21, C22} sigma for 1-2: 0.02, 1-3: 0.04
as in
{C19A, C20A, C21A, C22A}
5. Others
 Sof(C19A)=Sof(C20A)=Sof(H20D)=Sof(H20E)=Sof(H20F)=Sof(C21A)=Sof(H21D)=
 Sof(H21E)=Sof(H21F)=Sof(C22A)=Sof(H22D)=Sof(H22E)=Sof(H22F)=1-FVAR(1)
 Sof(C19)=Sof(C20)=Sof(H20A)=Sof(H20B)=Sof(H20C)=Sof(C21)=Sof(H21A)=Sof(H21B)=
 Sof(H21C)=Sof(C22)=Sof(H22A)=Sof(H22B)=Sof(H22C)=FVAR(1)
 Sof(C12A)=Sof(C13A)=Sof(H13D)=Sof(H13E)=Sof(H13F)=Sof(C14A)=Sof(H14D)=
 Sof(H14E)=Sof(H14F)=Sof(C15A)=Sof(H15D)=Sof(H15E)=Sof(H15F)=1-FVAR(2)
 Sof(C12)=Sof(C13)=Sof(H13A)=Sof(H13B)=Sof(H13C)=Sof(C14)=Sof(H14A)=Sof(H14B)=
 Sof(H14C)=Sof(C15)=Sof(H15A)=Sof(H15B)=Sof(H15C)=FVAR(2)
 Sof(C4A)=Sof(H4AA)=Sof(H4AB)=Sof(H4AC)=1-FVAR(3)
 Sof(C4)=Sof(H4A)=Sof(H4B)=Sof(H4C)=FVAR(3)
 Fixed Sof: H3A(0.5) H3B(0.5) H3C(0.5) H10A(0.5) H10B(0.5) H10C(0.5)
6.a Aromatic/amide H refined with riding coordinates:
 C5(H5), C16(H16)
6.b X=CH2 refined with riding coordinates:
 C6(H6A,H6B), C17(H17A,H17B)
6.c Idealised Me refined as rotating group:
 C3(H3A,H3B,H3C), C9(H9A,H9B,H9C), C10(H10A,H10B,H10C), C13(H13A,H13B,H13C),
 C14(H14A,H14B,H14C), C15(H15A,H15B,H15C), C20(H20A,H20B,H20C), C21(H21A,H21B,
 H21C), C22(H22A,H22B,H22C), C13A(H13D,H13E,H13F), C14A(H14D,H14E,H14F),
 C15A(H15D,H15E,H15F), C20A(H20D,H20E,H20F), C21A(H21D,H21E,H21F), C22A(H22D,
 H22E,H22F), C4A(H4AA,H4AB,H4AC), C4(H4A,H4B,H4C)
;
_atom_sites_solution_hydrogens   geom
_atom_sites_solution_primary     dual
_atom_sites_solution_secondary   ?
loop_
_atom_site_label
_atom_site_type_symbol
_atom_site_fract_x
_atom_site_fract_y
_atom_site_fract_z
_atom_site_U_iso_or_equiv
_atom_site_adp_type
_atom_site_occupancy
_atom_site_site_symmetry_order
_atom_site_calc_flag
_atom_site_refinement_flags_posn
_atom_site_refinement_flags_adp
_atom_site_refinement_flags_occupancy
_atom_site_disorder_assembly
_atom_site_disorder_group
C1 C 0.3684(11) 0.250000 0.2330(9) 0.048(4) Uani 1 2 d S T P E .
C2 C 0.2491(17) 0.250000 0.1684(14) 0.077(5) Uani 1 2 d S TU P . .
C3 C 0.1570(14) 0.250000 0.2180(13) 0.078(5) Uani 1 2 d S TU P E .
H3A H 0.153231 0.303325 0.246813 0.116 Uiso 0.5 1 calc R U P A -1
H3B H 0.172588 0.208213 0.267058 0.116 Uiso 0.5 1 calc R U P A -1
H3C H 0.083118 0.238463 0.173484 0.116 Uiso 0.5 1 calc R U P A -1
C5 C 0.7208(8) 0.4456(6) 0.5213(7) 0.047(2) Uani 1 1 d . . . . .
H5 H 0.655226 0.476604 0.526266 0.056 Uiso 1 1 calc R U . . .
C6 C 0.7754(9) 0.4674(7) 0.4581(8) 0.059(3) Uani 1 1 d . . . . .
H6A H 0.841259 0.437793 0.451245 0.071 Uiso 1 1 calc R U . . .
H6B H 0.749319 0.512940 0.418841 0.071 Uiso 1 1 calc R U . . .
C7 C 0.9607(9) 0.250000 0.5503(7) 0.027(2) Uani 1 2 d S TU P . .
C8 C 1.0773(9) 0.250000 0.5277(8) 0.036(3) Uani 1 2 d S T P . .
C9 C 1.0950(8) 0.1732(7) 0.4736(7) 0.048(2) Uani 1 1 d . . . . .
H9A H 1.088947 0.125187 0.511641 0.071 Uiso 1 1 calc R U . . .
H9B H 1.171681 0.174717 0.460238 0.071 Uiso 1 1 calc R U . . .
H9C H 1.035676 0.170691 0.414315 0.071 Uiso 1 1 calc R U . . .
C10 C 1.1663(11) 0.250000 0.6248(10) 0.064(5) Uani 1 2 d S T P . .
H10A H 1.242716 0.264688 0.616160 0.096 Uiso 0.5 1 calc R U P B -1
H10B H 1.169622 0.195756 0.652849 0.096 Uiso 0.5 1 calc R U P B -1
H10C H 1.142481 0.289556 0.666472 0.096 Uiso 0.5 1 calc R U P B -1
C11 C 0.9704(7) 0.4040(6) 0.7825(6) 0.039(2) Uani 1 1 d . . . . .
C16 C 0.9062(12) 0.250000 0.9896(9) 0.051(3) Uani 1 2 d S TU P . .
H16 H 0.987011 0.250000 1.016693 0.061 Uiso 1 2 calc R U P . .
C17 C 0.8475(12) 0.250000 1.0440(9) 0.058(4) Uani 1 2 d S TU P . .
H17A H 0.765748 0.250000 1.022228 0.070 Uiso 1 2 calc R U P . .
H17B H 0.882052 0.250000 1.109628 0.070 Uiso 1 2 calc R U P . .
C18 C 0.6524(9) 0.3745(11) 0.7783(7) 0.081(5) Uani 1 1 d . . . . .
Cl1 Cl 0.44123(17) 0.14134(15) 0.49880(14) 0.0401(5) Uani 1 1 d . . . . .
Cl2 Cl 0.8319(2) 0.250000 0.32060(19) 0.0423(7) Uani 1 2 d S T P . .
Cl3 Cl 0.6417(2) 0.13913(18) 0.14478(16) 0.0528(6) Uani 1 1 d . . . . .
O1 O 0.3776(7) 0.250000 0.3203(5) 0.037(2) Uani 1 2 d S T P . .
O2 O 0.4518(7) 0.250000 0.1914(5) 0.043(2) Uani 1 2 d S T P . .
O3 O 0.9174(4) 0.3177(4) 0.5619(4) 0.0299(12) Uani 1 1 d . . . . .
O4 O 0.8880(5) 0.4183(4) 0.7136(4) 0.0402(14) Uani 1 1 d . . . . .
O5 O 0.9825(5) 0.3403(4) 0.8320(4) 0.0396(15) Uani 1 1 d . . . . .
O6 O 0.7298(6) 0.3402(6) 0.8376(4) 0.068(3) Uani 1 1 d . . . . .
O7 O 0.6456(5) 0.3760(5) 0.6903(4) 0.0493(18) Uani 1 1 d . . . . .
O8 O 0.6772(6) 0.250000 0.5381(5) 0.0279(17) Uani 1 2 d S T P . .
O9 O 0.8168(6) 0.250000 0.7003(5) 0.0259(16) Uani 1 2 d S T P . .
O10 O 0.5918(4) 0.1728(4) 0.3478(3) 0.0307(12) Uani 1 1 d . . . . .
Sn1 Sn 0.76778(4) 0.34707(3) 0.61254(3) 0.02809(19) Uani 1 1 d . . . . .
Sn2 Sn 0.52484(6) 0.250000 0.43541(4) 0.0269(2) Uani 1 2 d S T P E .
Sn3 Sn 0.63221(6) 0.250000 0.24463(5) 0.0298(2) Uani 1 2 d S T P E .
Sn4 Sn 0.85839(6) 0.250000 0.84109(5) 0.0374(3) Uani 1 2 d S T P . .
C12 C 1.0627(17) 0.4630(15) 0.8207(14) 0.045(3) Uani 0.510(13) 1 d D U P C 1
C13 C 1.0471(19) 0.5321(14) 0.7494(15) 0.062(4) Uani 0.510(13) 1 d D U P C 1
H13A H 1.031811 0.509608 0.685654 0.093 Uiso 0.510(13) 1 calc R U P C 1
H13B H 1.117571 0.565078 0.761251 0.093 Uiso 0.510(13) 1 calc R U P C 1
H13C H 0.981805 0.566130 0.755513 0.093 Uiso 0.510(13) 1 calc R U P C 1
C14 C 1.1810(15) 0.4252(14) 0.8370(18) 0.055(4) Uani 0.510(13) 1 d D U P C 1
H14A H 1.186525 0.379627 0.880886 0.082 Uiso 0.510(13) 1 calc R U P C 1
H14B H 1.239767 0.465873 0.863582 0.082 Uiso 0.510(13) 1 calc R U P C 1
H14C H 1.193565 0.405505 0.777073 0.082 Uiso 0.510(13) 1 calc R U P C 1
C15 C 1.0471(18) 0.4942(14) 0.9148(14) 0.055(4) Uani 0.510(13) 1 d D U P C 1
H15A H 0.966590 0.510681 0.908115 0.083 Uiso 0.510(13) 1 calc R U P C 1
H15B H 1.098044 0.540879 0.934748 0.083 Uiso 0.510(13) 1 calc R U P C 1
H15C H 1.066734 0.450980 0.961976 0.083 Uiso 0.510(13) 1 calc R U P C 1
C19 C 0.5840(16) 0.4543(15) 0.8001(14) 0.060(4) Uani 0.511(14) 1 d D U P D 1
C20 C 0.635(2) 0.5368(18) 0.791(2) 0.088(7) Uani 0.511(14) 1 d D U P D 1
H20A H 0.575731 0.578578 0.789254 0.132 Uiso 0.511(14) 1 calc R U P D 1
H20B H 0.661392 0.539081 0.732595 0.132 Uiso 0.511(14) 1 calc R U P D 1
H20C H 0.700197 0.546509 0.844743 0.132 Uiso 0.511(14) 1 calc R U P D 1
C21 C 0.567(2) 0.429(2) 0.9048(15) 0.064(5) Uani 0.511(14) 1 d D U P D 1
H21A H 0.642042 0.431951 0.950777 0.096 Uiso 0.511(14) 1 calc R U P D 1
H21B H 0.537956 0.372917 0.902631 0.096 Uiso 0.511(14) 1 calc R U P D 1
H21C H 0.512376 0.465701 0.923115 0.096 Uiso 0.511(14) 1 calc R U P D 1
C22 C 0.450(2) 0.430(2) 0.743(2) 0.070(6) Uani 0.511(14) 1 d D U P D 1
H22A H 0.397408 0.439618 0.783762 0.105 Uiso 0.511(14) 1 calc R U P D 1
H22B H 0.447562 0.372443 0.725256 0.105 Uiso 0.511(14) 1 calc R U P D 1
H22C H 0.426997 0.463357 0.686187 0.105 Uiso 0.511(14) 1 calc R U P D 1
C12A C 1.0664(19) 0.4749(14) 0.8008(14) 0.045(3) Uani 0.490(13) 1 d D U P C 2
C13A C 1.1147(18) 0.4859(14) 0.7131(13) 0.049(4) Uani 0.490(13) 1 d D U P C 2
H13D H 1.190980 0.511661 0.731235 0.074 Uiso 0.490(13) 1 calc R U P C 2
H13E H 1.062239 0.520302 0.667325 0.074 Uiso 0.490(13) 1 calc R U P C 2
H13F H 1.121776 0.432737 0.684886 0.074 Uiso 0.490(13) 1 calc R U P C 2
C14A C 1.1628(17) 0.4529(15) 0.8832(14) 0.049(4) Uani 0.490(13) 1 d D U P C 2
H14D H 1.197290 0.401346 0.870703 0.073 Uiso 0.490(13) 1 calc R U P C 2
H14E H 1.132476 0.447436 0.939478 0.073 Uiso 0.490(13) 1 calc R U P C 2
H14F H 1.221745 0.495657 0.893472 0.073 Uiso 0.490(13) 1 calc R U P C 2
C15A C 1.0094(19) 0.5545(14) 0.8161(16) 0.057(4) Uani 0.490(13) 1 d D U P C 2
H15D H 1.067377 0.597902 0.827751 0.086 Uiso 0.490(13) 1 calc R U P C 2
H15E H 0.975361 0.549428 0.870465 0.086 Uiso 0.490(13) 1 calc R U P C 2
H15F H 0.948655 0.567633 0.759989 0.086 Uiso 0.490(13) 1 calc R U P C 2
C19A C 0.5415(18) 0.3922(15) 0.8175(15) 0.066(4) Uani 0.489(14) 1 d D U P D 2
C20A C 0.483(3) 0.3200(19) 0.847(3) 0.100(7) Uani 0.489(14) 1 d D U P D 2
H20D H 0.540541 0.285205 0.887885 0.150 Uiso 0.489(14) 1 calc R U P D 2
H20E H 0.443362 0.289297 0.791258 0.150 Uiso 0.489(14) 1 calc R U P D 2
H20F H 0.426322 0.338158 0.881429 0.150 Uiso 0.489(14) 1 calc R U P D 2
C21A C 0.602(3) 0.457(2) 0.9018(17) 0.068(6) Uani 0.489(14) 1 d D U P D 2
H21D H 0.543478 0.478152 0.931870 0.102 Uiso 0.489(14) 1 calc R U P D 2
H21E H 0.637428 0.501595 0.874500 0.102 Uiso 0.489(14) 1 calc R U P D 2
H21F H 0.662141 0.428548 0.948722 0.102 Uiso 0.489(14) 1 calc R U P D 2
C22A C 0.474(2) 0.4619(18) 0.741(2) 0.064(6) Uani 0.489(14) 1 d D U P D 2
H22D H 0.433803 0.435183 0.682441 0.096 Uiso 0.489(14) 1 calc R U P D 2
H22E H 0.530056 0.500759 0.728123 0.096 Uiso 0.489(14) 1 calc R U P D 2
H22F H 0.416981 0.490646 0.767903 0.096 Uiso 0.489(14) 1 calc R U P D 2
C4A C 0.2410(19) 0.219(2) 0.0743(16) 0.096(11) Uani 0.52(2) 1 d . U P E -2
H4AA H 0.317885 0.219515 0.061255 0.143 Uiso 0.52(2) 1 calc R U P E -2
H4AB H 0.188982 0.254107 0.028593 0.143 Uiso 0.52(2) 1 calc R U P E -2
H4AC H 0.210720 0.163817 0.069454 0.143 Uiso 0.52(2) 1 calc R U P E -2
C4 C 0.245(3) 0.141(3) 0.147(3) 0.110(12) Uani 0.48(2) 1 d . U P E -1
H4A H 0.178168 0.127573 0.095639 0.165 Uiso 0.48(2) 1 calc R U P E -1
H4B H 0.237351 0.112240 0.204468 0.165 Uiso 0.48(2) 1 calc R U P E -1
H4C H 0.315962 0.123594 0.130839 0.165 Uiso 0.48(2) 1 calc R U P E -1

loop_
_atom_site_aniso_label
_atom_site_aniso_U_11
_atom_site_aniso_U_22
_atom_site_aniso_U_33
_atom_site_aniso_U_23
_atom_site_aniso_U_13
_atom_site_aniso_U_12
C1 0.023(6) 0.096(12) 0.023(6) 0.000 0.002(5) 0.000
C2 0.057(8) 0.117(10) 0.056(8) 0.000 0.009(7) 0.000
C3 0.033(8) 0.133(14) 0.059(10) 0.000 -0.003(7) 0.000
C5 0.030(5) 0.050(6) 0.049(6) -0.003(5) -0.014(4) 0.008(4)
C6 0.043(6) 0.055(6) 0.064(7) 0.025(5) -0.018(5) -0.012(5)
C7 0.024(5) 0.040(6) 0.012(4) 0.000 -0.004(4) 0.000
C8 0.015(5) 0.074(9) 0.018(5) 0.000 0.000(4) 0.000
C9 0.029(5) 0.074(7) 0.044(5) 0.012(5) 0.018(4) 0.018(5)
C10 0.017(6) 0.136(16) 0.032(7) 0.000 -0.007(5) 0.000
C11 0.023(4) 0.065(6) 0.026(4) -0.016(4) 0.001(3) 0.009(4)
C16 0.026(5) 0.096(8) 0.028(6) 0.000 -0.001(5) 0.000
C17 0.032(7) 0.121(12) 0.024(6) 0.000 0.011(5) 0.000
C18 0.032(5) 0.178(15) 0.027(5) -0.040(7) -0.007(4) 0.039(7)
Cl1 0.0238(9) 0.0668(14) 0.0280(10) 0.0079(9) 0.0028(8) -0.0078(9)
Cl2 0.0235(13) 0.080(2) 0.0206(13) 0.000 0.0008(10) 0.000
Cl3 0.0413(12) 0.0852(18) 0.0316(11) -0.0178(11) 0.0084(9) -0.0022(12)
O1 0.020(4) 0.070(6) 0.017(4) 0.000 -0.001(3) 0.000
O2 0.023(4) 0.088(7) 0.014(4) 0.000 -0.005(3) 0.000
O3 0.021(3) 0.050(3) 0.018(2) 0.004(2) 0.003(2) 0.001(2)
O4 0.025(3) 0.051(4) 0.037(3) -0.014(3) -0.007(3) 0.002(3)
O5 0.020(3) 0.074(5) 0.021(3) -0.008(3) -0.002(2) 0.004(3)
O6 0.033(4) 0.148(8) 0.019(3) -0.024(4) 0.000(3) 0.028(4)
O7 0.022(3) 0.093(5) 0.026(3) -0.022(3) -0.007(2) 0.016(3)
O8 0.024(4) 0.048(5) 0.008(3) 0.000 -0.003(3) 0.000
O9 0.011(3) 0.051(5) 0.015(3) 0.000 0.002(3) 0.000
O10 0.020(3) 0.055(4) 0.015(2) 0.001(2) 0.001(2) 0.001(2)
Sn1 0.0189(3) 0.0462(4) 0.0165(3) -0.0031(2) -0.00098(19) 0.0035(2)
Sn2 0.0150(3) 0.0510(5) 0.0132(3) 0.000 0.0001(3) 0.000
Sn3 0.0214(4) 0.0535(5) 0.0140(3) 0.000 0.0032(3) 0.000
Sn4 0.0131(3) 0.0896(7) 0.0084(3) 0.000 0.0002(2) 0.000
C12 0.032(5) 0.061(7) 0.040(7) -0.009(5) 0.003(5) -0.011(6)
C13 0.050(8) 0.071(9) 0.056(8) 0.002(7) -0.004(7) -0.019(7)
C14 0.026(7) 0.071(10) 0.061(10) -0.014(8) -0.001(7) -0.013(6)
C15 0.048(8) 0.069(9) 0.046(7) -0.013(7) 0.004(7) -0.008(7)
C19 0.035(7) 0.100(11) 0.047(7) -0.015(8) 0.012(6) 0.021(7)
C20 0.067(13) 0.100(14) 0.099(15) -0.002(12) 0.026(12) 0.017(10)
C21 0.035(10) 0.116(14) 0.044(7) -0.013(9) 0.015(7) 0.028(9)
C22 0.033(9) 0.116(15) 0.056(8) -0.026(11) 0.000(8) 0.032(9)
C12A 0.033(6) 0.061(7) 0.037(7) -0.009(6) 0.003(5) -0.012(6)
C13A 0.045(8) 0.064(9) 0.037(7) -0.004(7) 0.007(6) -0.021(7)
C14A 0.034(7) 0.070(9) 0.038(7) -0.001(7) 0.001(6) -0.025(7)
C15A 0.055(8) 0.063(8) 0.051(9) -0.008(7) 0.008(7) -0.012(7)
C19A 0.037(8) 0.108(12) 0.055(7) -0.020(8) 0.013(6) 0.024(7)
C20A 0.071(14) 0.122(16) 0.115(17) -0.007(12) 0.035(13) 0.012(11)
C21A 0.055(12) 0.113(14) 0.038(8) -0.014(9) 0.013(8) 0.030(9)
C22A 0.029(9) 0.109(14) 0.051(8) -0.030(10) 0.001(8) 0.025(9)
C4A 0.036(10) 0.18(3) 0.056(12) -0.044(14) -0.024(9) 0.001(13)
C4 0.053(14) 0.17(3) 0.090(17) -0.041(18) -0.013(14) -0.021(16)

_geom_special_details            
;
 All esds (except the esd in the dihedral angle between two l.s. planes)
 are estimated using the full covariance matrix.  The cell esds are taken
 into account individually in the estimation of esds in distances, angles
 and torsion angles; correlations between esds in cell parameters are only
 used when they are defined by crystal symmetry.  An approximate (isotropic)
 treatment of cell esds is used for estimating esds involving l.s. planes.
;
loop_
_geom_bond_atom_site_label_1
_geom_bond_atom_site_label_2
_geom_bond_distance
_geom_bond_site_symmetry_2
_geom_bond_publ_flag
C1 C2 1.51(2) . ?
C1 O1 1.257(15) . ?
C1 O2 1.285(15) . ?
C2 C3 1.45(3) . ?
C2 C4A 1.45(3) . ?
C2 C4 1.82(4) . ?
C3 H3A 0.9800 . ?
C3 H3B 0.9800 . ?
C3 H3C 0.9800 . ?
C5 H5 0.9500 . ?
C5 C6 1.304(16) . ?
C5 Sn1 2.091(10) . ?
C6 H6A 0.9500 . ?
C6 H6B 0.9500 . ?
C7 C8 1.503(15) . ?
C7 O3 1.258(8) 4_565 ?
C7 O3 1.258(8) . ?
C8 C9 1.534(13) 4_565 ?
C8 C9 1.534(12) . ?
C8 C10 1.556(16) . ?
C9 H9A 0.9800 . ?
C9 H9B 0.9800 . ?
C9 H9C 0.9800 . ?
C10 H10A 0.9800 . ?
C10 H10B 0.9800 . ?
C10 H10C 0.9800 . ?
C11 O4 1.250(10) . ?
C11 O5 1.264(12) . ?
C11 C12 1.47(3) . ?
C11 C12A 1.61(3) . ?
C16 H16 0.9500 . ?
C16 C17 1.18(2) . ?
C16 Sn4 2.112(13) . ?
C17 H17A 0.9500 . ?
C17 H17B 0.9500 . ?
C18 O6 1.240(14) . ?
C18 O7 1.272(12) . ?
C18 C19 1.62(2) . ?
C18 C19A 1.59(2) . ?
Cl1 Sn2 2.345(2) . ?
Cl2 Sn3 2.373(3) . ?
Cl3 Sn3 2.359(3) . ?
O1 Sn2 2.121(7) . ?
O2 Sn3 2.104(8) . ?
O3 Sn1 2.145(5) . ?
O4 Sn1 2.145(6) . ?
O5 Sn4 2.124(7) . ?
O6 Sn4 2.126(8) . ?
O7 Sn1 2.108(6) . ?
O8 Sn1 2.084(4) 4_565 ?
O8 Sn1 2.084(4) . ?
O8 Sn2 2.061(7) . ?
O9 Sn1 2.047(4) 4_565 ?
O9 Sn1 2.047(4) . ?
O9 Sn4 2.001(7) . ?
O10 Sn2 2.095(6) . ?
O10 Sn3 2.116(6) . ?
Sn1 Sn1 3.1967(11) 4_565 ?
C12 C13 1.53(2) . ?
C12 C14 1.51(2) . ?
C12 C15 1.52(2) . ?
C13 H13A 0.9800 . ?
C13 H13B 0.9800 . ?
C13 H13C 0.9800 . ?
C14 H14A 0.9800 . ?
C14 H14B 0.9800 . ?
C14 H14C 0.9800 . ?
C15 H15A 0.9800 . ?
C15 H15B 0.9800 . ?
C15 H15C 0.9800 . ?
C19 C20 1.51(3) . ?
C19 C21 1.65(2) . ?
C19 C22 1.66(2) . ?
C20 H20A 0.9800 . ?
C20 H20B 0.9800 . ?
C20 H20C 0.9800 . ?
C21 H21A 0.9800 . ?
C21 H21B 0.9800 . ?
C21 H21C 0.9800 . ?
C22 H22A 0.9800 . ?
C22 H22B 0.9800 . ?
C22 H22C 0.9800 . ?
C12A C13A 1.54(2) . ?
C12A C14A 1.50(2) . ?
C12A C15A 1.52(2) . ?
C13A H13D 0.9800 . ?
C13A H13E 0.9800 . ?
C13A H13F 0.9800 . ?
C14A H14D 0.9800 . ?
C14A H14E 0.9800 . ?
C14A H14F 0.9800 . ?
C15A H15D 0.9800 . ?
C15A H15E 0.9800 . ?
C15A H15F 0.9800 . ?
C19A C20A 1.49(3) . ?
C19A C21A 1.66(2) . ?
C19A C22A 1.67(3) . ?
C20A H20D 0.9800 . ?
C20A H20E 0.9800 . ?
C20A H20F 0.9800 . ?
C21A H21D 0.9800 . ?
C21A H21E 0.9800 . ?
C21A H21F 0.9800 . ?
C22A H22D 0.9800 . ?
C22A H22E 0.9800 . ?
C22A H22F 0.9800 . ?
C4A H4AA 0.9800 . ?
C4A H4AB 0.9800 . ?
C4A H4AC 0.9800 . ?
C4 H4A 0.9800 . ?
C4 H4B 0.9800 . ?
C4 H4C 0.9800 . ?

loop_
_geom_angle_atom_site_label_1
_geom_angle_atom_site_label_2
_geom_angle_atom_site_label_3
_geom_angle
_geom_angle_site_symmetry_1
_geom_angle_site_symmetry_3
_geom_angle_publ_flag
O1 C1 C2 118.5(13) . . ?
O1 C1 O2 126.5(11) . . ?
O2 C1 C2 115.0(12) . . ?
C1 C2 C4 95.2(12) . . ?
C3 C2 C1 113.4(15) . . ?
C3 C2 C4 95.1(15) . . ?
C4A C2 C1 115.8(16) . . ?
C4A C2 C3 126.1(17) . . ?
C2 C3 H3A 109.5 . . ?
C2 C3 H3B 109.5 . . ?
C2 C3 H3C 109.5 . . ?
H3A C3 H3B 109.5 . . ?
H3A C3 H3C 109.5 . . ?
H3B C3 H3C 109.5 . . ?
C6 C5 H5 117.8 . . ?
C6 C5 Sn1 124.3(8) . . ?
Sn1 C5 H5 117.8 . . ?
C5 C6 H6A 120.0 . . ?
C5 C6 H6B 120.0 . . ?
H6A C6 H6B 120.0 . . ?
O3 C7 C8 117.4(5) . . ?
O3 C7 C8 117.4(5) 4_565 . ?
O3 C7 O3 125.0(10) . 4_565 ?
C7 C8 C9 111.3(6) . 4_565 ?
C7 C8 C9 111.3(6) . . ?
C7 C8 C10 105.2(9) . . ?
C9 C8 C9 111.1(10) . 4_565 ?
C9 C8 C10 108.9(7) . . ?
C9 C8 C10 108.9(7) 4_565 . ?
C8 C9 H9A 109.5 . . ?
C8 C9 H9B 109.5 . . ?
C8 C9 H9C 109.5 . . ?
H9A C9 H9B 109.5 . . ?
H9A C9 H9C 109.5 . . ?
H9B C9 H9C 109.5 . . ?
C8 C10 H10A 109.5 . . ?
C8 C10 H10B 109.5 . . ?
C8 C10 H10C 109.5 . . ?
H10A C10 H10B 109.5 . . ?
H10A C10 H10C 109.5 . . ?
H10B C10 H10C 109.5 . . ?
O4 C11 O5 125.4(9) . . ?
O4 C11 C12 123.6(12) . . ?
O4 C11 C12A 112.8(11) . . ?
O5 C11 C12 110.9(11) . . ?
O5 C11 C12A 121.8(9) . . ?
C17 C16 H16 115.1 . . ?
C17 C16 Sn4 129.7(12) . . ?
Sn4 C16 H16 115.1 . . ?
C16 C17 H17A 120.0 . . ?
C16 C17 H17B 120.0 . . ?
H17A C17 H17B 120.0 . . ?
O6 C18 O7 125.0(9) . . ?
O6 C18 C19 123.9(11) . . ?
O6 C18 C19A 112.0(12) . . ?
O7 C18 C19 105.8(13) . . ?
O7 C18 C19A 120.4(11) . . ?
C1 O1 Sn2 131.4(8) . . ?
C1 O2 Sn3 131.5(7) . . ?
C7 O3 Sn1 130.5(6) . . ?
C11 O4 Sn1 136.0(7) . . ?
C11 O5 Sn4 129.2(5) . . ?
C18 O6 Sn4 138.2(6) . . ?
C18 O7 Sn1 131.2(6) . . ?
Sn1 O8 Sn1 100.1(3) 4_565 . ?
Sn2 O8 Sn1 129.55(15) . 4_565 ?
Sn2 O8 Sn1 129.55(15) . . ?
Sn1 O9 Sn1 102.7(3) 4_565 . ?
Sn4 O9 Sn1 127.58(16) . . ?
Sn4 O9 Sn1 127.58(16) . 4_565 ?
Sn2 O10 Sn3 105.0(3) . . ?
C5 Sn1 O3 94.1(3) . . ?
C5 Sn1 O4 92.8(3) . . ?
C5 Sn1 O7 93.2(4) . . ?
C5 Sn1 Sn1 140.9(3) . 4_565 ?
O3 Sn1 Sn1 76.98(16) . 4_565 ?
O4 Sn1 O3 83.6(2) . . ?
O4 Sn1 Sn1 123.15(17) . 4_565 ?
O7 Sn1 O3 167.9(2) . . ?
O7 Sn1 O4 86.4(2) . . ?
O7 Sn1 Sn1 103.0(2) . 4_565 ?
O8 Sn1 C5 103.6(3) . . ?
O8 Sn1 O3 90.9(3) . . ?
O8 Sn1 O4 163.1(2) . . ?
O8 Sn1 O7 96.7(3) . . ?
O8 Sn1 Sn1 39.93(14) . 4_565 ?
O9 Sn1 C5 178.7(4) . . ?
O9 Sn1 O3 84.6(2) . . ?
O9 Sn1 O4 87.2(2) . . ?
O9 Sn1 O7 88.1(3) . . ?
O9 Sn1 O8 76.3(2) . . ?
O9 Sn1 Sn1 38.65(15) . 4_565 ?
Cl1 Sn2 Cl1 99.44(12) 4_565 . ?
O1 Sn2 Cl1 88.00(15) . 4_565 ?
O1 Sn2 Cl1 88.00(15) . . ?
O8 Sn2 Cl1 95.45(14) . . ?
O8 Sn2 Cl1 95.45(14) . 4_565 ?
O8 Sn2 O1 174.6(3) . . ?
O8 Sn2 O10 92.8(2) . 4_565 ?
O8 Sn2 O10 92.8(2) . . ?
O10 Sn2 Cl1 92.30(17) . . ?
O10 Sn2 Cl1 164.94(16) 4_565 . ?
O10 Sn2 Cl1 164.94(16) . 4_565 ?
O10 Sn2 Cl1 92.31(17) 4_565 4_565 ?
O10 Sn2 O1 83.0(2) 4_565 . ?
O10 Sn2 O1 83.0(2) . . ?
O10 Sn2 O10 74.7(3) 4_565 . ?
Cl3 Sn3 Cl2 95.65(8) 4_565 . ?
Cl3 Sn3 Cl2 95.65(8) . . ?
Cl3 Sn3 Cl3 101.43(14) . 4_565 ?
O2 Sn3 Cl2 174.0(2) . . ?
O2 Sn3 Cl3 88.13(15) . 4_565 ?
O2 Sn3 Cl3 88.13(15) . . ?
O2 Sn3 O10 82.9(2) . 4_565 ?
O2 Sn3 O10 82.9(2) . . ?
O10 Sn3 Cl2 92.30(15) 4_565 . ?
O10 Sn3 Cl2 92.30(15) . . ?
O10 Sn3 Cl3 163.82(17) . 4_565 ?
O10 Sn3 Cl3 91.76(17) . . ?
O10 Sn3 Cl3 91.77(17) 4_565 4_565 ?
O10 Sn3 Cl3 163.81(17) 4_565 . ?
O10 Sn3 O10 73.8(3) . 4_565 ?
C16 Sn4 O5 92.6(3) . 4_565 ?
C16 Sn4 O5 92.6(3) . . ?
C16 Sn4 O6 92.3(3) . 4_565 ?
C16 Sn4 O6 92.3(3) . . ?
O5 Sn4 O5 88.9(3) 4_565 . ?
O5 Sn4 O6 175.2(2) . 4_565 ?
O5 Sn4 O6 91.0(3) . . ?
O5 Sn4 O6 91.0(3) 4_565 4_565 ?
O5 Sn4 O6 175.2(2) 4_565 . ?
O6 Sn4 O6 88.6(5) . 4_565 ?
O9 Sn4 C16 178.7(4) . . ?
O9 Sn4 O5 86.5(2) . 4_565 ?
O9 Sn4 O5 86.5(2) . . ?
O9 Sn4 O6 88.7(2) . . ?
O9 Sn4 O6 88.7(2) . 4_565 ?
C11 C12 C13 105.9(15) . . ?
C11 C12 C14 111.9(17) . . ?
C11 C12 C15 108.9(15) . . ?
C14 C12 C13 111.9(18) . . ?
C14 C12 C15 108.0(17) . . ?
C15 C12 C13 110.2(18) . . ?
C12 C13 H13A 109.5 . . ?
C12 C13 H13B 109.5 . . ?
C12 C13 H13C 109.5 . . ?
H13A C13 H13B 109.5 . . ?
H13A C13 H13C 109.5 . . ?
H13B C13 H13C 109.5 . . ?
C12 C14 H14A 109.5 . . ?
C12 C14 H14B 109.5 . . ?
C12 C14 H14C 109.5 . . ?
H14A C14 H14B 109.5 . . ?
H14A C14 H14C 109.5 . . ?
H14B C14 H14C 109.5 . . ?
C12 C15 H15A 109.5 . . ?
C12 C15 H15B 109.5 . . ?
C12 C15 H15C 109.5 . . ?
H15A C15 H15B 109.5 . . ?
H15A C15 H15C 109.5 . . ?
H15B C15 H15C 109.5 . . ?
C18 C19 C21 98.8(18) . . ?
C18 C19 C22 99.9(18) . . ?
C20 C19 C18 118.9(17) . . ?
C20 C19 C21 117(2) . . ?
C20 C19 C22 122(2) . . ?
C21 C19 C22 95.2(16) . . ?
C19 C20 H20A 109.5 . . ?
C19 C20 H20B 109.5 . . ?
C19 C20 H20C 109.5 . . ?
H20A C20 H20B 109.5 . . ?
H20A C20 H20C 109.5 . . ?
H20B C20 H20C 109.5 . . ?
C19 C21 H21A 109.5 . . ?
C19 C21 H21B 109.5 . . ?
C19 C21 H21C 109.5 . . ?
H21A C21 H21B 109.5 . . ?
H21A C21 H21C 109.5 . . ?
H21B C21 H21C 109.5 . . ?
C19 C22 H22A 109.5 . . ?
C19 C22 H22B 109.5 . . ?
C19 C22 H22C 109.5 . . ?
H22A C22 H22B 109.5 . . ?
H22A C22 H22C 109.5 . . ?
H22B C22 H22C 109.5 . . ?
C13A C12A C11 109.8(15) . . ?
C14A C12A C11 109.7(16) . . ?
C14A C12A C13A 109.4(17) . . ?
C14A C12A C15A 111.9(19) . . ?
C15A C12A C11 109.0(16) . . ?
C15A C12A C13A 107.0(17) . . ?
C12A C13A H13D 109.5 . . ?
C12A C13A H13E 109.5 . . ?
C12A C13A H13F 109.5 . . ?
H13D C13A H13E 109.5 . . ?
H13D C13A H13F 109.5 . . ?
H13E C13A H13F 109.5 . . ?
C12A C14A H14D 109.5 . . ?
C12A C14A H14E 109.5 . . ?
C12A C14A H14F 109.5 . . ?
H14D C14A H14E 109.5 . . ?
H14D C14A H14F 109.5 . . ?
H14E C14A H14F 109.5 . . ?
C12A C15A H15D 109.5 . . ?
C12A C15A H15E 109.5 . . ?
C12A C15A H15F 109.5 . . ?
H15D C15A H15E 109.5 . . ?
H15D C15A H15F 109.5 . . ?
H15E C15A H15F 109.5 . . ?
C18 C19A C21A 97.7(17) . . ?
C18 C19A C22A 101.3(18) . . ?
C20A C19A C18 116(2) . . ?
C20A C19A C21A 116(2) . . ?
C20A C19A C22A 124(2) . . ?
C21A C19A C22A 96.5(17) . . ?
C19A C20A H20D 109.5 . . ?
C19A C20A H20E 109.5 . . ?
C19A C20A H20F 109.5 . . ?
H20D C20A H20E 109.5 . . ?
H20D C20A H20F 109.5 . . ?
H20E C20A H20F 109.5 . . ?
C19A C21A H21D 109.5 . . ?
C19A C21A H21E 109.5 . . ?
C19A C21A H21F 109.5 . . ?
H21D C21A H21E 109.5 . . ?
H21D C21A H21F 109.5 . . ?
H21E C21A H21F 109.5 . . ?
C19A C22A H22D 109.5 . . ?
C19A C22A H22E 109.5 . . ?
C19A C22A H22F 109.5 . . ?
H22D C22A H22E 109.5 . . ?
H22D C22A H22F 109.5 . . ?
H22E C22A H22F 109.5 . . ?
C2 C4A H4AA 109.5 . . ?
C2 C4A H4AB 109.5 . . ?
C2 C4A H4AC 109.5 . . ?
H4AA C4A H4AB 109.5 . . ?
H4AA C4A H4AC 109.5 . . ?
H4AB C4A H4AC 109.5 . . ?
C2 C4 H4A 109.5 . . ?
C2 C4 H4B 109.5 . . ?
C2 C4 H4C 109.5 . . ?
H4A C4 H4B 109.5 . . ?
H4A C4 H4C 109.5 . . ?
H4B C4 H4C 109.5 . . ?

loop_
_geom_torsion_atom_site_label_1
_geom_torsion_atom_site_label_2
_geom_torsion_atom_site_label_3
_geom_torsion_atom_site_label_4
_geom_torsion
_geom_torsion_site_symmetry_1
_geom_torsion_site_symmetry_2
_geom_torsion_site_symmetry_3
_geom_torsion_site_symmetry_4
_geom_torsion_publ_flag
C2 C1 O1 Sn2 180.000(1) . . . . ?
C2 C1 O2 Sn3 180.000(1) . . . . ?
C8 C7 O3 Sn1 -170.6(6) . . . . ?
O1 C1 C2 C3 0.000(2) . . . . ?
O1 C1 C2 C4A -157.3(17) . . . . ?
O1 C1 C2 C4 -97.9(16) . . . . ?
O1 C1 O2 Sn3 0.000(2) . . . . ?
O2 C1 C2 C3 180.000(1) . . . . ?
O2 C1 C2 C4A 22.7(17) . . . . ?
O2 C1 C2 C4 82.1(16) . . . . ?
O2 C1 O1 Sn2 0.000(2) . . . . ?
O3 C7 C8 C9 30.0(12) 4_565 . . . ?
O3 C7 C8 C9 -154.4(8) . . . . ?
O3 C7 C8 C9 154.4(8) 4_565 . . 4_565 ?
O3 C7 C8 C9 -30.0(12) . . . 4_565 ?
O3 C7 C8 C10 87.8(8) . . . . ?
O3 C7 C8 C10 -87.8(8) 4_565 . . . ?
O3 C7 O3 Sn1 4.7(15) 4_565 . . . ?
O4 C11 O5 Sn4 -15.9(12) . . . . ?
O4 C11 C12 C13 -10.5(19) . . . . ?
O4 C11 C12 C14 -132.7(16) . . . . ?
O4 C11 C12 C15 108.1(16) . . . . ?
O4 C11 C12A C13A -58.9(16) . . . . ?
O4 C11 C12A C14A -179.2(14) . . . . ?
O4 C11 C12A C15A 57.9(17) . . . . ?
O5 C11 O4 Sn1 -26.2(14) . . . . ?
O5 C11 C12 C13 173.6(13) . . . . ?
O5 C11 C12 C14 51.4(18) . . . . ?
O5 C11 C12 C15 -67.8(17) . . . . ?
O5 C11 C12A C13A 118.7(14) . . . . ?
O5 C11 C12A C14A -2(2) . . . . ?
O5 C11 C12A C15A -124.4(14) . . . . ?
O6 C18 O7 Sn1 -14(3) . . . . ?
O6 C18 C19 C20 87(2) . . . . ?
O6 C18 C19 C21 -41(2) . . . . ?
O6 C18 C19 C22 -138.1(19) . . . . ?
O6 C18 C19A C20A -60(2) . . . . ?
O6 C18 C19A C21A 64(2) . . . . ?
O6 C18 C19A C22A 162.6(16) . . . . ?
O7 C18 O6 Sn4 -18(3) . . . . ?
O7 C18 C19 C20 -68(2) . . . . ?
O7 C18 C19 C21 163.8(14) . . . . ?
O7 C18 C19 C22 66.9(18) . . . . ?
O7 C18 C19A C20A 102(2) . . . . ?
O7 C18 C19A C21A -133.2(19) . . . . ?
O7 C18 C19A C22A -35(2) . . . . ?
C12 C11 O4 Sn1 158.5(10) . . . . ?
C12 C11 O5 Sn4 159.9(9) . . . . ?
C19 C18 O6 Sn4 -168.2(12) . . . . ?
C19 C18 O7 Sn1 140.3(10) . . . . ?
C12A C11 O4 Sn1 151.4(10) . . . . ?
C12A C11 O5 Sn4 166.7(10) . . . . ?
C19A C18 O6 Sn4 143.7(13) . . . . ?
C19A C18 O7 Sn1 -174.5(13) . . . . ?

_shelx_res_file                  
;
TITL 221175lt_auto_a.res in P2(1)/m
    221175lt_auto.res
    created by SHELXL-2018/3 at 13:55:07 on 01-Dec-2022
REM Old TITL 221175lt_auto_c.res in P2(1)
REM SHELXT solution in P2(1)/m: R1 0.190, Rweak 0.007, Alpha 0.042
REM <I/s> 3.604 for 10 systematic absences, Orientation as input
REM Formula found by SHELXT: C29 Cl5 N2 O19 Sn5
CELL 1.54184 11.9201 16.4662 14.644 90 103.901 90
ZERR 2 0.0001 0.0002 0.0001 0 0.001 0
LATT 1
SYMM -X,0.5+Y,-Z
SFAC C H Cl O Sn
UNIT 72 126 10 32 10
SIMU 0.01 0.02 2 C12 > C15 C12A > C15A
DELU C12 > C15 C12A > C15A
SIMU 0.01 0.02 2 C19 > C22 C19A > C22A
DELU C19 > C22 C19A > C22A
ISOR 0.01 0.02 C2 C3 C7 C16 C17
SIMU 0.01 0.02 2 C4 C4A
DELU C4 C4A

L.S. 8
PLAN  5
TEMP -173
CONF
BOND
list 4
MORE -1
BOND $H
fmap 2
acta
SHEL 99 0.837
REM <olex2.extras>
REM <HklSrc "%.\\221175lt_auto.hkl">
REM </olex2.extras>

WGHT    0.084200   30.300400
EXTI    0.000157
FVAR       0.24187   0.51064   0.51016   0.48032
C1    1    0.368416    0.250000    0.233037    10.50000    0.02308    0.09642 =
         0.02331    0.00000    0.00186    0.00000
C2    1    0.249090    0.250000    0.168366    10.50000    0.05662    0.11656 =
         0.05630    0.00000    0.00865    0.00000
C3    1    0.156993    0.250000    0.217978    10.50000    0.03348    0.13297 =
         0.05935    0.00000   -0.00274    0.00000
PART -1
AFIX 137
H3A   2    0.153231    0.303325    0.246813    10.50000   -1.50000
H3B   2    0.172588    0.208213    0.267058    10.50000   -1.50000
H3C   2    0.083118    0.238463    0.173484    10.50000   -1.50000
AFIX   0
PART 0
C5    1    0.720752    0.445644    0.521306    11.00000    0.03014    0.04993 =
         0.04868   -0.00307   -0.01397    0.00810
AFIX  43
H5    2    0.655226    0.476604    0.526266    11.00000   -1.20000
AFIX   0
C6    1    0.775385    0.467430    0.458079    11.00000    0.04262    0.05472 =
         0.06377    0.02546   -0.01757   -0.01222
AFIX  93
H6A   2    0.841259    0.437793    0.451245    11.00000   -1.20000
H6B   2    0.749319    0.512940    0.418841    11.00000   -1.20000
AFIX   0
C7    1    0.960748    0.250000    0.550267    10.50000    0.02378    0.03999 =
         0.01155    0.00000   -0.00401    0.00000
C8    1    1.077281    0.250000    0.527740    10.50000    0.01506    0.07395 =
         0.01819    0.00000    0.00014    0.00000
C9    1    1.094995    0.173219    0.473597    11.00000    0.02885    0.07428 =
         0.04440    0.01195    0.01805    0.01763
AFIX 137
H9A   2    1.088947    0.125187    0.511641    11.00000   -1.50000
H9B   2    1.171681    0.174717    0.460238    11.00000   -1.50000
H9C   2    1.035676    0.170691    0.414315    11.00000   -1.50000
AFIX   0
C10   1    1.166256    0.250000    0.624783    10.50000    0.01676    0.13609 =
         0.03227    0.00000   -0.00724    0.00000
PART -1
AFIX 137
H10A  2    1.242716    0.264688    0.616160    10.50000   -1.50000
H10B  2    1.169622    0.195756    0.652849    10.50000   -1.50000
H10C  2    1.142481    0.289556    0.666472    10.50000   -1.50000
AFIX   0
PART 0
C11   1    0.970393    0.403987    0.782463    11.00000    0.02310    0.06519 =
         0.02565   -0.01640    0.00096    0.00900
C16   1    0.906151    0.250000    0.989638    10.50000    0.02576    0.09555 =
         0.02838    0.00000   -0.00069    0.00000
AFIX  43
H16   2    0.987011    0.250000    1.016693    10.50000   -1.20000
AFIX   0
C17   1    0.847521    0.250000    1.044019    10.50000    0.03160    0.12067 =
         0.02412    0.00000    0.01139    0.00000
AFIX  93
H17A  2    0.765748    0.250000    1.022228    10.50000   -1.20000
H17B  2    0.882052    0.250000    1.109628    10.50000   -1.20000
AFIX   0
C18   1    0.652375    0.374512    0.778336    11.00000    0.03174    0.17821 =
         0.02696   -0.04012   -0.00695    0.03939
CL1   3    0.441232    0.141337    0.498799    11.00000    0.02379    0.06682 =
         0.02803    0.00787    0.00282   -0.00775
CL2   3    0.831902    0.250000    0.320600    10.50000    0.02347    0.08049 =
         0.02056    0.00000    0.00077    0.00000
CL3   3    0.641708    0.139135    0.144778    11.00000    0.04128    0.08524 =
         0.03163   -0.01784    0.00839   -0.00217
O1    4    0.377553    0.250000    0.320331    10.50000    0.02036    0.07039 =
         0.01677    0.00000   -0.00141    0.00000
O2    4    0.451781    0.250000    0.191399    10.50000    0.02260    0.08765 =
         0.01361    0.00000   -0.00530    0.00000
O3    4    0.917421    0.317728    0.561866    11.00000    0.02086    0.04981 =
         0.01810    0.00367    0.00284    0.00074
O4    4    0.887966    0.418297    0.713615    11.00000    0.02507    0.05086 =
         0.03736   -0.01405   -0.00668    0.00203
O5    4    0.982467    0.340320    0.832032    11.00000    0.02033    0.07375 =
         0.02123   -0.00806   -0.00163    0.00435
O6    4    0.729759    0.340205    0.837576    11.00000    0.03261    0.14794 =
         0.01914   -0.02377   -0.00035    0.02758
O7    4    0.645582    0.375966    0.690317    11.00000    0.02193    0.09301 =
         0.02636   -0.02174   -0.00703    0.01588
O8    4    0.677167    0.250000    0.538083    10.50000    0.02445    0.04816 =
         0.00788    0.00000   -0.00266    0.00000
O9    4    0.816847    0.250000    0.700332    10.50000    0.01093    0.05112 =
         0.01509    0.00000    0.00186    0.00000
O10   4    0.591798    0.172814    0.347794    11.00000    0.02043    0.05520 =
         0.01491    0.00137    0.00136    0.00136
SN1   5    0.767784    0.347069    0.612536    11.00000    0.01886    0.04625 =
         0.01649   -0.00309   -0.00098    0.00346
SN2   5    0.524837    0.250000    0.435411    10.50000    0.01498    0.05095 =
         0.01318    0.00000    0.00012    0.00000
SN3   5    0.632210    0.250000    0.244630    10.50000    0.02136    0.05355 =
         0.01403    0.00000    0.00318    0.00000
SN4   5    0.858387    0.250000    0.841092    10.50000    0.01306    0.08960 =
         0.00840    0.00000    0.00020    0.00000
PART 1
C12   1    1.062743    0.462966    0.820663    31.00000    0.03223    0.06105 =
         0.03970   -0.00886    0.00261   -0.01082
C13   1    1.047083    0.532129    0.749399    31.00000    0.04974    0.07086 =
         0.05620    0.00205   -0.00390   -0.01880
AFIX 137
H13A  2    1.031811    0.509608    0.685654    31.00000   -1.50000
H13B  2    1.117571    0.565078    0.761251    31.00000   -1.50000
H13C  2    0.981805    0.566130    0.755513    31.00000   -1.50000
AFIX   0
C14   1    1.180975    0.425194    0.836976    31.00000    0.02608    0.07148 =
         0.06139   -0.01447   -0.00091   -0.01318
AFIX 137
H14A  2    1.186525    0.379627    0.880886    31.00000   -1.50000
H14B  2    1.239767    0.465873    0.863582    31.00000   -1.50000
H14C  2    1.193565    0.405505    0.777073    31.00000   -1.50000
AFIX   0
C15   1    1.047136    0.494158    0.914767    31.00000    0.04799    0.06874 =
         0.04596   -0.01251    0.00418   -0.00844
AFIX 137
H15A  2    0.966590    0.510681    0.908115    31.00000   -1.50000
H15B  2    1.098044    0.540879    0.934748    31.00000   -1.50000
H15C  2    1.066734    0.450980    0.961976    31.00000   -1.50000
AFIX   0
C19   1    0.584039    0.454322    0.800113    21.00000    0.03455    0.10006 =
         0.04663   -0.01530    0.01211    0.02129
C20   1    0.634772    0.536830    0.790869    21.00000    0.06734    0.10007 =
         0.09948   -0.00176    0.02587    0.01651
AFIX 137
H20A  2    0.575731    0.578578    0.789254    21.00000   -1.50000
H20B  2    0.661392    0.539081    0.732595    21.00000   -1.50000
H20C  2    0.700197    0.546509    0.844743    21.00000   -1.50000
AFIX   0
C21   1    0.567421    0.428621    0.904752    21.00000    0.03497    0.11628 =
         0.04449   -0.01328    0.01512    0.02847
AFIX 137
H21A  2    0.642042    0.431951    0.950777    21.00000   -1.50000
H21B  2    0.537956    0.372917    0.902631    21.00000   -1.50000
H21C  2    0.512376    0.465701    0.923115    21.00000   -1.50000
AFIX   0
C22   1    0.450278    0.429933    0.742966    21.00000    0.03256    0.11589 =
         0.05638   -0.02608   -0.00012    0.03220
AFIX 137
H22A  2    0.397408    0.439618    0.783762    21.00000   -1.50000
H22B  2    0.447562    0.372443    0.725256    21.00000   -1.50000
H22C  2    0.426997    0.463357    0.686187    21.00000   -1.50000
AFIX   0
SAME 0.02 0.04 C12 > C15
PART 2
C12A  1    1.066422    0.474863    0.800808   -31.00000    0.03283    0.06128 =
         0.03747   -0.00876    0.00324   -0.01233
C13A  1    1.114745    0.485893    0.713093   -31.00000    0.04527    0.06431 =
         0.03659   -0.00372    0.00716   -0.02099
AFIX 137
H13D  2    1.190980    0.511661    0.731235   -31.00000   -1.50000
H13E  2    1.062239    0.520302    0.667325   -31.00000   -1.50000
H13F  2    1.121776    0.432737    0.684886   -31.00000   -1.50000
AFIX   0
C14A  1    1.162805    0.452932    0.883231   -31.00000    0.03358    0.07024 =
         0.03824   -0.00067    0.00063   -0.02502
AFIX 137
H14D  2    1.197290    0.401346    0.870703   -31.00000   -1.50000
H14E  2    1.132476    0.447436    0.939478   -31.00000   -1.50000
H14F  2    1.221745    0.495657    0.893472   -31.00000   -1.50000
AFIX   0
C15A  1    1.009399    0.554518    0.816110   -31.00000    0.05495    0.06286 =
         0.05121   -0.00800    0.00761   -0.01159
AFIX 137
H15D  2    1.067377    0.597902    0.827751   -31.00000   -1.50000
H15E  2    0.975361    0.549428    0.870465   -31.00000   -1.50000
H15F  2    0.948655    0.567633    0.759989   -31.00000   -1.50000
AFIX   0
SAME 0.02 0.04 C19 > C22
C19A  1    0.541532    0.392190    0.817508   -21.00000    0.03678    0.10837 =
         0.05467   -0.01993    0.01265    0.02360
C20A  1    0.482890    0.319997    0.847065   -21.00000    0.07064    0.12189 =
         0.11471   -0.00726    0.03524    0.01207
AFIX 137
H20D  2    0.540541    0.285205    0.887885   -21.00000   -1.50000
H20E  2    0.443362    0.289297    0.791258   -21.00000   -1.50000
H20F  2    0.426322    0.338158    0.881429   -21.00000   -1.50000
AFIX   0
C21A  1    0.602360    0.456714    0.901759   -21.00000    0.05512    0.11258 =
         0.03801   -0.01424    0.01287    0.03000
AFIX 137
H21D  2    0.543478    0.478152    0.931870   -21.00000   -1.50000
H21E  2    0.637428    0.501595    0.874500   -21.00000   -1.50000
H21F  2    0.662141    0.428548    0.948722   -21.00000   -1.50000
AFIX   0
C22A  1    0.473571    0.461897    0.741099   -21.00000    0.02872    0.10852 =
         0.05068   -0.02983    0.00077    0.02468
AFIX 137
H22D  2    0.433803    0.435183    0.682441   -21.00000   -1.50000
H22E  2    0.530056    0.500759    0.728123   -21.00000   -1.50000
H22F  2    0.416981    0.490646    0.767903   -21.00000   -1.50000
AFIX   0
PART -2
C4A   1    0.241017    0.219386    0.074319   -41.00000    0.03650    0.17661 =
         0.05563   -0.04426   -0.02401    0.00139
AFIX 137
H4AA  2    0.317885    0.219515    0.061255   -41.00000   -1.50000
H4AB  2    0.188982    0.254107    0.028593   -41.00000   -1.50000
H4AC  2    0.210720    0.163817    0.069454   -41.00000   -1.50000
AFIX   0
PART -1
C4    1    0.244626    0.140707    0.147403    41.00000    0.05340    0.17121 =
         0.09009   -0.04115   -0.01317   -0.02064
AFIX 137
H4A   2    0.178168    0.127573    0.095639    41.00000   -1.50000
H4B   2    0.237351    0.112240    0.204468    41.00000   -1.50000
H4C   2    0.315962    0.123594    0.130839    41.00000   -1.50000
AFIX   0
HKLF 4


REM  221175lt_auto_a.res in P2(1)/m
REM wR2 = 0.1584, GooF = S = 1.090, Restrained GooF = 1.079 for all data
REM R1 = 0.0595 for 4987 Fo > 4sig(Fo) and 0.0608 for all 5167 data
REM 406 parameters refined using 258 restraints

END

WGHT      0.0842     30.3010

REM Highest difference peak  2.602,  deepest hole -2.466,  1-sigma level  0.200
Q1    1   0.6329  0.1898  0.2379  11.00000  0.05    2.60
Q2    1   0.7745  0.4089  0.6133  11.00000  0.05    2.57
Q3    1   0.7714  0.2915  0.6069  11.00000  0.05    2.41
Q4    1   0.5244  0.1894  0.4275  11.00000  0.05    2.37
Q5    1   0.5829  0.2500  0.1825  10.50000  0.05    1.64
;
_shelx_res_checksum              15070
_shelx_hkl_file                  
;
   0   0  -1 2862.85   28.15
   0   0  -1 2855.97   28.12
   0   0   1 2715.74   27.63
   0   0  -1 2751.31   27.45
   0   0  -2 1398.06   16.64
   0   0  -2 1384.03   16.56
   0   0  -2 1401.27   15.78
   0   0  -2 1400.61   15.51
   0   0  -3 4750.81   48.55
   0   0  -3 4875.90   47.62
   0   0  -3 4771.73   47.22
   0   0  -3 4864.00   47.62
   0   0  -4  506.81    8.46
   0   0  -4  516.00    8.58
   0   0  -4  484.44    8.24
   0   0  -4  499.01    9.17
   0   0  -4  504.76    8.49
   0   0  -4  529.31    7.85
   0   0  -4  506.47    8.24
   0   0  -4  466.67    8.12
   0   0  -5 1213.83   16.76
   0   0  -5 1193.84   15.73
   0   0  -5 1163.51   15.64
   0   0  -5 1054.94   14.99
   0   0  -5 1216.22   16.79
   0   0  -5 1210.79   15.85
   0   0  -5 1084.08   14.27
   0   0  -5 1262.95   15.65
   0   0  -5 1164.32   15.55
   0   0  -6   69.06    3.63
   0   0  -6   75.21    3.35
   0   0  -6   80.30    3.41
   0   0  -6   80.64    3.35
   0   0  -6   65.22    3.36
   0   0  -6   71.20    2.94
   0   0  -6   74.64    3.20
   0   0  -6   86.58    3.43
   0   0  -6   79.86    2.90
   0   0  -6   73.49    3.33
   0   0  -7  405.81    8.61
   0   0  -7  403.47    8.65
   0   0  -7  374.97    8.10
   0   0  -7  360.11    7.09
   0   0  -7  400.10    8.29
   0   0  -7  400.04    7.79
   0   0  -7  428.42    9.65
   0   0  -7  402.29    8.68
   0   0  -8  226.69    6.35
   0   0  -8  180.30    5.34
   0   0  -8  186.80    5.93
   0   0  -8  209.82    5.30
   0   0  -8  186.24    5.98
   0   0  -8  208.37    6.39
   0   0  -9  956.19   15.10
   0   0  -9  983.68   17.45
   0   0  -9  947.52   15.82
   0   0  -9  971.91   16.34
   0   0  -9  947.90   16.28
   0   0 -10  231.91    7.37
   0   0 -10  248.43    7.43
   0   0 -10  177.84    6.87
   0   0 -10  165.99    6.99
   0   0 -10  198.71    7.08
   0   0 -11  128.53    6.00
   0   0 -11  120.91    5.66
   0   0 -11  159.51    6.76
   0   0 -11  173.83    7.49
   0   0 -11  154.75    6.72
   0   0 -11  147.61    6.52
   0   0 -12  235.28    8.30
   0   0 -12  215.94    7.72
   0   0 -12  249.74    8.75
   0   0 -12  268.31    9.53
   0   0 -12  238.47    8.51
   0   0 -12  235.72    8.50
   0   0 -13 1281.13   22.64
   0   0 -13 1260.26   22.24
   0   0 -13 1322.94   23.00
   0   0 -13 1348.14   22.62
   0   0 -13 1284.92   21.33
   0   0 -14  135.46    6.62
   0   0 -14  119.74    6.03
   0   0 -14  128.80    6.39
   0   0 -15  372.56   10.01
   0   0 -15  359.17   10.19
   0   0 -15  364.23   10.28
   0   0 -16  161.26    5.97
   0   0 -17  452.74    8.76
   0  -1   0    4.44    0.28
   0  -1   1  230.23    2.97
   0   1  -1  205.11    3.70
   0   1  -1  203.83    3.65
   0  -1  -1  229.20    3.88
   0  -1  -1  229.67    3.90
   0   1   1  226.22    3.79
   0  -1   1  245.70    4.02
   0  -1  -1  210.51    3.33
   0  -1   1  213.08    3.54
   0   1  -1  196.59    3.29
   0   1   1  203.74    3.51
   0  -1  -2   42.86    1.81
   0   1  -2   44.12    1.88
   0  -1   2   40.38    1.37
   0  -1  -2   44.32    1.58
   0   1  -2   45.75    2.18
   0  -1  -2   49.14    2.32
   0   1  -2   40.89    2.04
   0  -1  -2   48.18    2.24
   0   1  -2   46.26    1.61
   0  -1  -3 1003.07   12.57
   0  -1  -3 1144.45   13.98
   0  -1  -3 1137.36   14.51
   0   1  -3 1081.53   14.22
   0   1  -3  995.80   11.03
   0  -1  -3 1172.20   13.73
   0   1  -3 1208.99   14.01
   0  -1  -3 1041.48   13.31
   0  -1  -3 1176.93   13.75
   0   1  -3 1167.05   13.88
   0   1  -3 1011.55   12.44
   0  -1  -3  973.78   12.79
   0   1  -3 1034.93   13.41
   0   1  -4  355.35    5.09
   0  -1  -4  354.90    7.04
   0  -1  -4  471.80    7.85
   0   1  -4  456.17    7.23
   0  -1  -4  393.38    7.01
   0   1  -4  454.86    8.46
   0  -1  -4  475.71    8.64
   0  -1  -4  403.08    6.96
   0   1  -4  472.16    7.97
   0  -1  -4  476.76    7.91
   0  -1  -4  441.28    7.88
   0   1  -4  468.95    7.95
   0  -1  -4  448.15    7.67
   0   1  -4  357.47    6.88
   0  -1   4  393.70    6.30
   0   1  -4  446.08    8.21
   0   1  -5 2707.42   27.80
   0   1  -5 2766.42   31.41
   0  -1  -5 2858.69   32.23
   0  -1  -5 2992.62   33.39
   0   1  -5 2876.44   33.09
   0  -1  -5 3084.26   32.31
   0   1  -5 3215.88   31.92
   0  -1  -5 2961.94   31.76
   0  -1  -5 3010.85   31.34
   0   1  -5 3152.42   32.63
   0  -1  -5 3019.39   32.18
   0  -1  -5 3022.34   32.66
   0   1  -5 3077.27   32.45
   0   1  -5 2939.71   32.00
   0  -1  -5 3052.97   32.22
   0   1  -5 2817.68   31.36
   0  -1   5 2930.88   30.00
   0   1  -5 3108.49   33.57
   0  -1  -6  458.78    9.02
   0   1  -6  411.96    8.26
   0  -1  -6  493.53    9.45
   0   1  -6  439.65    9.16
   0  -1  -6  453.21    9.28
   0  -1  -6  477.68    8.98
   0   1  -6  496.47    9.26
   0  -1  -6  489.15    9.31
   0   1  -6  431.22    8.49
   0  -1  -6  467.54    8.97
   0   1  -6  474.12    9.09
   0   1  -6  430.02    8.36
   0  -1  -6  506.92    8.97
   0  -1  -6  477.43    8.36
   0   1  -6  436.30    7.45
   0   1  -6  514.18    8.83
   0  -1  -6  474.95    8.86
   0  -1   6  454.01    7.29
   0  -1  -6  466.10    9.84
   0   1  -6  510.88   10.12
   0  -1  -7    9.84    1.52
   0   1  -7   11.82    1.66
   0  -1  -7   12.83    1.66
   0   1  -7   14.42    1.72
   0   1  -7   12.82    1.60
   0  -1  -7   14.27    1.67
   0   1  -7   16.57    1.68
   0  -1  -7   13.60    1.55
   0  -1  -7   15.90    1.55
   0   1  -7   16.62    1.34
   0  -1  -7   12.09    1.55
   0   1  -7   14.07    1.58
   0  -1  -7   15.87    1.80
   0  -1  -7   14.52    1.68
   0   1  -7   21.59    2.20
   0  -1  -7   11.10    1.78
   0   1  -8 1775.32   23.80
   0  -1  -8 1930.47   24.83
   0   1  -8 1928.44   24.71
   0   1  -8 1731.57   23.05
   0  -1  -8 1910.40   24.50
   0  -1  -8 1817.42   23.93
   0   1  -8 1736.66   23.20
   0  -1  -8 1914.47   24.38
   0  -1  -8 1835.48   23.19
   0  -1  -8 1709.80   23.15
   0   1  -8 1738.61   22.38
   0  -1  -8 1852.49   25.84
   0  -1  -8 1791.85   22.43
   0   1  -8 1868.26   24.34
   0  -1  -8 1798.68   23.91
   0  -1  -9   25.64    2.49
   0   1  -9   22.11    2.35
   0  -1  -9   19.45    2.18
   0  -1  -9   15.86    1.72
   0   1  -9   27.51    2.73
   0  -1  -9   30.72    2.93
   0  -1  -9   18.39    2.08
   0   1  -9   18.51    2.02
   0   1  -9   22.58    2.27
   0  -1  -9   24.10    2.34
   0   1  -9   23.95    2.41
   0  -1 -10 2486.99   31.77
   0   1 -10 2403.54   31.20
   0   1 -10 2377.70   31.42
   0  -1 -10 2397.80   32.14
   0   1 -10 2333.21   31.59
   0  -1 -10 2546.41   34.06
   0   1 -10 2562.66   33.82
   0  -1 -10 2347.87   31.62
   0  -1 -10 2497.84   32.48
   0   1 -10 2519.09   32.64
   0   1 -11 1286.29   21.16
   0   1 -11 1396.48   21.38
   0  -1 -11 1322.81   21.36
   0  -1 -11 1318.42   21.88
   0  -1 -11 1295.75   21.73
   0   1 -11 1300.50   21.85
   0   1 -11 1336.36   21.95
   0  -1 -11 1351.17   23.26
   0   1 -11 1290.85   22.46
   0  -1 -11 1300.71   21.37
   0   1 -11 1307.77   21.94
   0  -1 -11 1312.04   21.89
   0  -1 -12  610.53   13.50
   0   1 -12  603.35   13.28
   0  -1 -12  603.72   14.19
   0   1 -12  580.82   13.90
   0   1 -12  588.11   13.92
   0  -1 -12  580.10   13.80
   0  -1 -12  589.31   14.90
   0  -1 -12  618.35   13.92
   0   1 -12  581.43   13.95
   0  -1 -12  570.22   13.81
   0  -1 -13   38.12    3.50
   0   1 -13   37.36    3.42
   0  -1 -13   43.50    3.79
   0   1 -13   41.14    3.80
   0   1 -13   51.95    4.37
   0  -1 -13   57.93    4.47
   0  -1 -13   54.93    4.28
   0   1 -13   54.30    4.47
   0  -1 -13   50.38    4.19
   0   1 -13   55.57    4.34
   0  -1 -13   65.06    5.08
   0   1 -14  266.16    9.31
   0  -1 -14  260.36    9.21
   0   1 -14  277.91    9.19
   0  -1 -14  270.90    8.96
   0  -1 -14  257.88    8.89
   0   1 -14  274.76    9.32
   0  -1 -15   19.84    2.64
   0   1 -15   18.58    2.68
   0  -1 -15   14.88    2.42
   0   1 -15   17.72    2.63
   0  -1 -15   21.00    2.49
   0   1 -15   24.84    2.74
   0  -1 -16  134.66    5.43
   0   1 -16  135.15    5.64
   0   1 -17  671.75   11.33
   0   2   0 9999.00   89.65
   0  -2   0 9611.74   89.40
   0  -2  -1 1002.70   10.41
   0  -2   1  963.78   10.74
   0   2  -1  976.46   10.37
   0  -2  -1 1075.53   10.36
   0  -2   1 1016.60   10.79
   0   2   1 1064.09   10.77
   0  -2   1 1201.19   11.24
   0   2   1 1063.90   10.52
   0  -2  -1  981.20   10.40
   0   2  -1  974.55   10.37
   0   2  -1  888.46   10.67
   0  -2  -1 1012.62   11.02
   0  -2  -2   11.36    0.76
   0  -2  -2    8.64    0.92
   0   2  -2    5.07    0.88
   0  -2  -2    8.09    0.79
   0  -2  -2    7.00    1.14
   0   2  -2    7.25    1.09
   0   2  -2    5.82    0.86
   0  -2  -2    8.60    0.93
   0  -2   2   11.48    0.90
   0  -2  -3  200.17    4.29
   0  -2  -3  243.24    5.61
   0   2  -3  217.46    5.28
   0  -2  -3  233.13    5.40
   0  -2  -3  190.14    4.31
   0   2   3  205.04    3.56
   0   2  -3  224.91    4.88
   0  -2  -3  227.41    4.74
   0  -2  -3  216.52    4.28
   0   2  -3  222.15    4.83
   0  -2  -3  219.75    4.65
   0  -2  -3  202.20    4.17
   0  -2   3  184.10    3.99
   0   2  -3  232.65    4.18
   0  -2  -4  247.86    5.63
   0   2  -4  228.69    3.91
   0  -2  -4  285.19    6.53
   0   2  -4  265.74    6.27
   0   2   4  212.32    4.11
   0  -2  -4  247.58    5.37
   0  -2  -4  211.66    5.15
   0  -2  -4  274.38    6.09
   0   2  -4  284.97    5.99
   0  -2  -4  287.08    5.83
   0  -2  -4  255.41    5.64
   0   2  -4  277.28    5.89
   0  -2  -4  267.08    5.60
   0   2  -4  232.17    4.82
   0  -2  -4  269.60    5.73
   0  -2   4  231.40    4.86
   0   2  -4  243.12    5.34
   0   2  -5  932.87   11.33
   0  -2  -5 1039.89   14.49
   0  -2  -5 1038.02   14.44
   0  -2  -5  972.95   14.76
   0   2  -5 1229.39   16.20
   0  -2  -5 1256.84   16.36
   0  -2  -5 1192.07   15.22
   0  -2  -5 1215.18   15.05
   0   2  -5 1270.46   15.64
   0  -2  -5 1045.49   14.93
   0   2  -5 1127.63   14.95
   0  -2  -5 1119.38   14.59
   0  -2  -5 1011.27   14.79
   0   2  -5  909.75   13.69
   0  -2   5  992.55   13.12
   0   2  -5  987.00   14.50
   0  -2  -6   22.09    1.98
   0  -2  -6   24.80    2.03
   0  -2  -6   25.68    2.25
   0  -2  -6   19.72    2.01
   0  -2  -6   21.09    1.91
   0  -2  -6   21.63    1.87
   0   2  -6   22.52    2.02
   0  -2  -6   20.68    2.04
   0   2  -6   23.07    2.05
   0  -2  -6   24.44    1.99
   0   2  -6   21.14    1.87
   0  -2  -6   27.46    2.33
   0   2  -6   21.63    1.83
   0  -2   6   24.81    1.68
   0   2  -6   18.76    2.00
   0  -2  -7  627.19   11.29
   0   2  -7  563.06    9.15
   0  -2  -7  659.99   11.19
   0  -2  -7  675.39   11.69
   0  -2  -7  678.42   12.35
   0   2  -7  664.07   11.81
   0  -2  -7  671.52   11.66
   0   2  -7  579.27   10.78
   0  -2  -7  640.08   12.09
   0   2  -7  634.55   11.06
   0  -2  -7  678.19   12.39
   0   2  -7  606.23   11.01
   0  -2  -7  641.06   11.40
   0   2  -7  656.78   11.77
   0  -2   7  622.23    9.60
   0   2  -7  666.68   12.47
   0  -2  -7  589.82   12.18
   0  -2  -8   10.01    1.76
   0  -2  -8   10.17    1.72
   0   2  -8    9.23    1.65
   0   2  -8    7.20    1.56
   0  -2  -8   15.27    2.02
   0   2  -8    6.43    1.37
   0   2  -8    7.97    1.49
   0  -2  -8    8.35    1.51
   0  -2  -8   12.06    1.81
   0  -2  -8   14.93    2.23
   0   2  -8   11.69    1.82
   0  -2  -8   11.24    1.71
   0  -2  -9   10.77    1.77
   0   2  -9    4.72    1.30
   0   2  -9    6.81    1.32
   0  -2  -9    6.43    1.51
   0  -2  -9    5.57    1.46
   0   2  -9    7.35    1.66
   0  -2  -9    7.51    1.87
   0   2  -9    5.28    1.41
   0  -2  -9    8.43    1.64
   0  -2 -10 1103.88   18.70
   0   2 -10 1015.02   18.73
   0  -2 -10  985.05   19.10
   0  -2 -10 1137.03   18.75
   0   2 -10 1102.07   18.24
   0  -2 -10 1030.08   18.05
   0   2 -10 1042.70   18.40
   0  -2 -10 1072.33   18.71
   0   2 -10 1024.22   17.78
   0  -2 -11   79.20    4.78
   0  -2 -11  114.71    6.19
   0   2 -11   76.31    4.44
   0   2 -11   82.20    4.79
   0  -2 -11   88.13    4.90
   0  -2 -11  103.31    5.46
   0   2 -11   92.33    5.33
   0   2 -11   89.66    5.12
   0   2 -11   99.96    5.45
   0  -2 -11   90.64    5.16
   0  -2 -11  101.43    5.43
   0  -2 -12  417.35   11.43
   0   2 -12  430.41   11.06
   0  -2 -12  421.23   11.26
   0   2 -12  450.06   11.87
   0  -2 -12  464.19   12.18
   0   2 -12  460.31   12.19
   0   2 -12  451.77   12.05
   0  -2 -12  445.14   11.84
   0   2 -12  456.04   12.15
   0  -2 -12  452.59   11.93
   0  -2 -13  436.28   11.76
   0   2 -13  489.43   12.67
   0   2 -13  443.35   11.24
   0  -2 -13  447.12   12.24
   0   2 -13  453.70   12.36
   0   2 -13  491.53   12.82
   0  -2 -13  441.54   11.93
   0   2 -13  442.41   12.09
   0  -2 -13  434.59   11.81
   0  -2 -13  458.67   13.36
   0  -2 -14   35.05    3.44
   0   2 -14   36.55    3.58
   0   2 -14   34.15    3.33
   0  -2 -14   28.77    2.99
   0  -2 -14   36.81    3.40
   0   2 -14   43.35    3.81
   0   2 -15  383.00   10.14
   0  -2 -15  349.01    9.69
   0   2 -15  384.65   10.52
   0  -2 -15  354.44   10.06
   0   2 -15  368.80   10.20
   0  -2 -16   97.82    4.49
   0   2 -16  107.81    4.89
   0   2 -17   89.75    3.71
   0  -3   0    1.81    0.49
   0  -3   1 2903.33   27.48
   0   3  -1 2743.29   25.80
   0  -3  -1 2788.98   25.84
   0  -3   1 2874.30   27.44
   0  -3  -1 2902.28   26.83
   0   3   1 2873.44   27.34
   0  -3   1 2948.40   26.09
   0  -3  -1 2773.00   25.83
   0   3   2  997.13   11.19
   0  -3  -2 1114.69   14.41
   0  -3  -2 1078.38   10.52
   0   3  -2  923.01   11.28
   0  -3  -2  957.42   11.29
   0  -3  -2 1119.41   11.03
   0  -3  -2  971.82   11.28
   0   3  -2  963.34   11.34
   0  -3   2 1059.65   12.02
   0   3  -2  814.43   11.54
   0  -3  -2  939.70   12.13
   0  -3   2 1057.31   12.09
   0   3   3  279.95    4.66
   0  -3  -3  301.62    5.52
   0  -3  -3  320.01    6.51
   0   3  -3  271.51    5.92
   0  -3  -3  289.05    5.74
   0  -3  -3  288.25    3.89
   0  -3  -3  335.91    6.99
   0   3  -3  257.08    5.38
   0  -3  -3  287.55    5.42
   0  -3  -3  305.75    4.98
   0   3  -3  258.38    5.32
   0  -3  -3  284.62    5.37
   0  -3   3  293.16    5.55
   0  -3  -3  315.68    5.48
   0  -3   3  292.70    5.59
   0  -3  -4   57.50    2.75
   0  -3  -4   57.64    3.01
   0   3  -4   56.72    2.91
   0  -3  -4   62.08    2.78
   0   3   4   49.03    1.88
   0  -3  -4   59.95    3.02
   0   3  -4   62.42    2.78
   0  -3  -4   58.45    2.60
   0  -3  -4   69.43    2.74
   0  -3  -4   62.02    2.64
   0   3  -4   61.60    2.74
   0  -3   4   58.70    2.57
   0  -3  -4   61.00    2.68
   0  -3   4   51.71    2.46
   0   3  -5 2286.94   25.48
   0  -3  -5 2074.81   25.77
   0  -3  -5 2364.68   26.82
   0   3  -5 2133.83   22.79
   0   3  -5 2252.31   26.42
   0  -3  -5 2198.22   26.03
   0  -3  -5 2449.26   25.81
   0   3  -5 2529.23   26.53
   0  -3  -5 2161.10   25.88
   0   3  -5 2453.12   26.30
   0  -3  -5 2339.28   25.60
   0  -3   5 2252.40   25.00
   0  -3  -5 2075.34   25.84
   0   3  -5 2389.98   25.22
   0  -3  -5 2121.52   26.27
   0  -3   5 2206.78   25.00
   0  -3  -6  223.27    6.83
   0   3  -6  199.55    6.07
   0   3  -6  271.81    6.79
   0  -3  -6  263.61    6.47
   0  -3  -6  246.70    6.95
   0   3  -6  270.35    6.80
   0  -3  -6  267.05    6.55
   0  -3   6  223.78    5.57
   0  -3  -6  257.32    6.63
   0  -3  -6  242.01    6.54
   0   3  -6  218.43    6.15
   0  -3  -6  231.08    6.78
   0  -3   6  241.78    5.82
   0  -3  -7  646.75   12.86
   0   3  -7  670.80   12.64
   0  -3  -7  658.53   11.62
   0   3  -7  666.50   11.87
   0  -3  -7  669.85   12.80
   0   3  -7  559.22   10.89
   0  -3  -7  653.78   11.63
   0   3  -7  666.26   12.08
   0  -3   7  575.57    9.89
   0  -3  -7  620.46   11.48
   0  -3  -7  681.81   12.21
   0  -3   7  615.36   10.22
   0   3  -7  582.06   11.27
   0  -3  -7  582.69   12.24
   0  -3  -8  372.04    8.81
   0   3  -8  381.41    9.12
   0  -3  -8  364.03    9.68
   0   3  -8  378.75    9.11
   0   3  -8  368.90    8.98
   0  -3  -8  358.10    8.58
   0  -3  -8  371.91    8.88
   0  -3  -8  324.45    8.39
   0  -3  -8  369.48    9.66
   0   3  -8  372.87    9.02
   0  -3  -8  328.05    9.31
   0   3  -8  365.59    9.55
   0   3  -9  232.10    7.19
   0   3  -9  251.22    7.73
   0  -3  -9  249.74    7.60
   0  -3  -9  258.25    8.32
   0  -3  -9  249.19    8.10
   0   3  -9  225.36    7.24
   0  -3  -9  272.44    9.03
   0  -3 -10  581.35   12.67
   0   3 -10  575.08   12.86
   0   3 -10  584.90   12.94
   0  -3 -10  562.45   13.06
   0   3 -10  520.89   12.07
   0   3 -10  514.79   12.09
   0  -3 -10  514.64   12.51
   0  -3 -10  621.64   14.54
   0  -3 -10  519.94   12.73
   0  -3 -11    5.38    1.90
   0   3 -11    6.50    1.72
   0  -3 -11    6.94    1.76
   0   3 -11    4.97    1.67
   0  -3 -11    6.43    1.70
   0  -3 -11    6.81    1.70
   0   3 -11    5.47    1.63
   0  -3 -11    5.53    1.66
   0   3 -11    5.73    1.74
   0   3 -11    4.56    1.50
   0  -3 -11    6.76    1.82
   0   3 -12   59.71    4.37
   0  -3 -12   58.12    4.32
   0  -3 -12   55.51    4.65
   0   3 -12   66.94    4.61
   0  -3 -12   61.03    4.35
   0  -3 -12   66.08    4.46
   0   3 -12   61.22    4.36
   0   3 -12   75.10    4.77
   0   3 -12   74.35    4.44
   0  -3 -12   67.74    4.55
   0   3 -13    9.18    2.09
   0  -3 -13    9.71    2.05
   0   3 -13   10.45    2.16
   0   3 -13   14.03    2.38
   0  -3 -13    7.82    1.94
   0   3 -13    8.58    2.11
   0  -3 -13    9.46    2.38
   0  -3 -13    9.17    1.82
   0  -3 -13    8.71    1.89
   0  -3 -14    1.46    1.32
   0   3 -14    4.39    1.56
   0   3 -14    1.88    1.40
   0  -3 -14    2.08    1.58
   0   3 -14    3.34    1.42
   0  -3 -15  478.06   11.51
   0   3 -15  473.68   11.58
   0  -3 -15  429.85   10.60
   0   3 -15  506.11   12.05
   0   3 -15  536.07   11.95
   0  -3 -15  448.73   11.31
   0   3 -15  447.47   11.43
   0   3 -16    5.08    1.25
   0   3 -16    5.72    1.42
   0   3 -17  186.33    5.22
   0  -4   0  684.95    8.62
   0  -4   0  680.43    8.55
   0   4   1  231.19    4.44
   0  -4   1  229.66    4.40
   0  -4  -1  228.57    3.95
   0  -4   1  222.51    4.31
   0  -4  -1  229.46    4.02
   0  -4   2  273.82    5.26
   0   4  -2  260.49    4.09
   0  -4  -2  286.43    4.21
   0  -4  -2  278.57    4.17
   0  -4   2  269.86    5.24
   0  -4  -2  283.92    4.38
   0   4   2  270.24    4.93
   0  -4  -2  276.00    4.14
   0   4  -2  247.77    4.00
   0   4  -3  190.28    4.29
   0  -4  -3  204.43    4.35
   0  -4  -3  202.53    3.96
   0  -4  -3  201.96    4.31
   0   4  -3  184.86    4.24
   0  -4  -3  215.10    3.50
   0  -4   3  214.90    4.92
   0   4   3  196.76    4.19
   0  -4  -3  222.87    3.79
   0  -4   3  217.42    5.01
   0  -4  -3  247.62    6.23
   0   4  -4 1276.01   16.65
   0  -4  -4 1400.56   16.66
   0  -4  -4 1360.20   15.98
   0   4  -4 1260.19   16.61
   0  -4  -4 1360.06   16.57
   0  -4   4 1336.05   17.00
   0  -4  -4 1577.06   19.09
   0   4   4 1099.90   14.90
   0  -4  -4 1383.57   16.67
   0  -4   4 1331.07   17.12
   0   4  -5   41.46    2.55
   0  -4  -5   41.57    2.46
   0  -4  -5   41.73    2.49
   0   4  -5   42.80    2.60
   0  -4  -5   47.09    2.60
   0  -4   5   47.80    2.65
   0  -4  -5   45.17    2.74
   0  -4  -5   38.52    2.68
   0  -4  -5   44.04    2.82
   0  -4   5   41.28    2.55
   0  -4  -6  213.45    6.58
   0   4  -6  296.31    7.26
   0  -4  -6  279.75    6.77
   0  -4   6  284.61    6.60
   0   4  -6  315.81    7.29
   0  -4  -6  222.98    7.00
   0   4  -6  274.27    6.89
   0  -4  -6  258.45    6.53
   0  -4  -6  248.71    6.80
   0  -4  -6  229.34    7.19
   0  -4   6  250.56    6.37
   0  -4  -7  511.80   11.87
   0   4  -7  698.85   12.42
   0  -4  -7  672.91   11.91
   0   4  -7  595.47   11.44
   0  -4  -7  572.11   12.76
   0   4  -7  704.50   12.98
   0  -4  -7  506.92   12.19
   0   4  -7  706.95   12.49
   0  -4  -7  664.26   11.86
   0  -4  -7  615.50   11.87
   0  -4   7  616.15   10.86
   0  -4   7  664.86   11.07
   0  -4  -8 1184.14   20.99
   0  -4  -8 1223.91   20.76
   0  -4  -8 1357.91   19.73
   0   4  -8 1403.86   20.27
   0  -4  -8 1347.77   19.64
   0   4  -8 1346.73   20.04
   0  -4  -8 1217.06   19.21
   0  -4  -8 1251.01   20.74
   0   4  -8 1199.47   19.73
   0  -4  -8 1295.85   21.46
   0   4  -9 1553.90   22.42
   0  -4  -9 1418.94   23.32
   0  -4  -9 1449.30   24.32
   0   4  -9 1373.73   21.49
   0   4  -9 1517.74   23.03
   0  -4  -9 1576.86   24.05
   0  -4 -10 1882.05   29.54
   0  -4 -10 1918.09   27.32
   0   4 -10 1902.48   27.60
   0   4 -10 1977.44   27.87
   0   4 -10 1949.84   27.72
   0  -4 -10 1948.64   27.40
   0  -4 -10 1831.22   27.96
   0   4 -10 1816.56   26.85
   0  -4 -10 1815.02   28.48
   0   4 -10 1955.32   27.02
   0  -4 -11  125.27    6.67
   0   4 -11  119.06    5.87
   0  -4 -11  116.60    5.76
   0   4 -11  118.67    5.90
   0  -4 -11  108.90    5.70
   0  -4 -11  118.26    5.74
   0   4 -11  116.65    5.79
   0   4 -11  110.89    5.56
   0  -4 -11  105.30    5.73
   0  -4 -12  623.24   15.80
   0   4 -12  559.70   13.74
   0  -4 -12  569.85   13.56
   0   4 -12  605.82   14.11
   0   4 -12  595.36   13.22
   0  -4 -12  533.35   13.28
   0  -4 -12  551.80   13.21
   0   4 -12  555.17   13.46
   0   4 -12  609.71   14.21
   0  -4 -12  530.94   13.16
   0   4 -13   12.74    2.33
   0  -4 -13   15.48    2.32
   0  -4 -13   14.45    2.39
   0   4 -13   13.73    2.35
   0   4 -13   13.41    2.23
   0   4 -13   13.63    2.37
   0  -4 -13   15.31    2.32
   0  -4 -13   11.89    2.53
   0  -4 -14    7.78    1.93
   0   4 -14    7.56    1.90
   0   4 -14    7.99    1.89
   0  -4 -14    9.15    2.29
   0  -4 -14    8.11    1.87
   0   4 -14    9.02    1.99
   0   4 -15  327.52    9.51
   0   4 -15  317.00    9.22
   0  -4 -15  318.49    9.11
   0   4 -16   21.23    2.00
   0   4 -16   22.91    2.31
   0   4 -17   34.90    2.22
   0  -5   0    1.44    0.66
   0  -5   0    1.06    0.62
   0  -5  -1 1257.94   14.63
   0  -5   1 1318.96   15.48
   0  -5  -1 1338.80   18.05
   0  -5  -1 1281.76   14.81
   0  -5   1 1310.60   15.55
   0  -5  -2 3706.23   35.97
   0   5   2 3556.02   37.47
   0  -5  -2 3742.93   35.65
   0  -5   2 3856.02   37.98
   0  -5   2 3835.49   37.99
   0  -5  -2 3624.34   34.46
   0   5  -2 3377.27   34.29
   0  -5   3  160.84    4.66
   0  -5  -3  148.19    3.44
   0  -5  -3  151.17    3.21
   0  -5   3  154.17    4.55
   0   5   3  146.07    4.08
   0  -5  -3  149.35    3.36
   0   5  -3  134.11    3.32
   0  -5  -3  156.04    3.51
   0   5  -3  140.14    3.38
   0  -5  -3  150.72    3.47
   0  -5  -4  337.42    6.49
   0   5  -4  302.53    6.37
   0   5  -4  298.96    6.36
   0  -5  -4  349.26    6.21
   0   5  -4  288.23    6.24
   0  -5  -4  329.16    6.51
   0  -5  -4  337.02    5.10
   0   5   4  290.32    6.19
   0  -5  -4  344.24    5.52
   0  -5   4  350.45    7.57
   0  -5   4  354.07    7.70
   0  -5  -5  907.95   13.40
   0   5  -5  811.71   13.07
   0  -5   5  889.48   14.08
   0  -5  -5 1061.82   15.51
   0   5   5  774.62   11.73
   0  -5  -5  906.34   13.15
   0  -5   5  905.64   14.29
   0  -5  -5  930.90   13.42
   0   5  -5  839.23   13.29
   0   5  -5  891.97   13.51
   0  -5  -5  956.00   13.60
   0  -5  -6 1560.18   20.33
   0  -5   6 1475.32   20.39
   0  -5  -6 1539.70   20.33
   0  -5  -6 1532.95   20.30
   0   5  -6 1513.53   20.65
   0   5  -6 1477.87   20.52
   0  -5  -6 1508.70   21.09
   0  -5  -6 1417.86   20.62
   0  -5   6 1470.69   20.50
   0  -5  -6 1413.71   21.30
   0   5  -7 1416.09   21.42
   0  -5   7 1570.53   21.47
   0  -5  -7 1776.20   22.64
   0   5  -7 1773.64   23.08
   0  -5  -7 1602.03   22.50
   0  -5  -7 1405.19   22.76
   0  -5   7 1623.37   21.72
   0   5  -7 1645.96   22.90
   0  -5  -7 1359.34   22.84
   0  -5  -8   15.66    2.53
   0   5  -8    7.96    1.82
   0   5  -8   10.78    1.87
   0   5  -8   14.40    2.20
   0  -5  -8   13.91    2.12
   0  -5  -8   19.97    2.72
   0   5  -9  135.81    6.22
   0   5  -9  137.88    5.83
   0   5  -9  163.41    6.59
   0  -5  -9  161.17    7.24
   0  -5  -9  172.40    6.52
   0  -5  -9  143.36    6.93
   0   5  -9  135.52    5.94
   0  -5  -9  190.10    7.90
   0  -5 -10  129.71    6.86
   0  -5 -10   98.37    5.73
   0   5 -10  104.29    5.42
   0  -5 -10  102.71    5.34
   0   5 -10   98.71    5.29
   0  -5 -10  105.28    5.45
   0   5 -10  107.12    5.52
   0   5 -10   82.66    5.07
   0  -5 -10   80.16    5.42
   0   5 -10   80.15    4.75
   0  -5 -11   33.53    3.16
   0   5 -11   33.83    3.23
   0  -5 -11   30.74    3.22
   0   5 -11   33.56    3.25
   0   5 -11   32.01    3.23
   0  -5 -11   32.68    3.16
   0  -5 -11   35.16    3.78
   0   5 -11   38.66    3.50
   0  -5 -12   16.31    2.59
   0   5 -12   21.49    2.98
   0   5 -12   22.01    2.94
   0  -5 -12   26.24    3.13
   0   5 -12   19.29    2.74
   0  -5 -12   21.40    2.80
   0   5 -12   15.73    2.56
   0   5 -13   38.26    3.46
   0  -5 -13   36.18    3.32
   0  -5 -13   30.62    3.06
   0   5 -13   41.21    3.69
   0   5 -13   39.17    3.47
   0   5 -13   40.62    3.61
   0  -5 -13   38.15    3.44
   0   5 -14  125.18    5.86
   0   5 -14  115.58    5.64
   0  -5 -14  105.24    5.29
   0  -5 -14  117.81    6.44
   0   5 -15 1244.07   19.40
   0   5 -15 1233.69   20.10
   0   5 -16   49.28    2.82
   0   5 -16   49.09    3.15
   0   5 -17   54.77    2.52
   0  -6   0  397.98    6.78
   0  -6   0  384.43    6.75
   0  -6  -1  350.72    6.15
   0  -6   1  354.51    6.66
   0  -6   1  361.65    6.80
   0  -6  -1  362.57    6.37
   0  -6  -2  943.81   11.84
   0  -6  -2  970.78   12.26
   0  -6  -2  929.99   12.22
   0  -6   2  962.84   13.89
   0  -6   2  987.78   13.95
   0  -6  -3  304.24    4.96
   0   6  -3  272.98    4.74
   0  -6  -3  394.78    8.96
   0  -6   3  342.20    7.60
   0  -6   3  340.95    7.61
   0  -6  -3  326.90    5.82
   0  -6  -3  300.91    4.95
   0  -6  -3  352.78    5.74
   0   6  -4 1590.70   19.49
   0  -6  -4 2169.12   25.01
   0  -6   4 1866.69   23.33
   0   6   4 1346.25   20.20
   0  -6   4 1899.65   23.36
   0  -6  -4 1772.67   18.65
   0   6  -4 1572.98   19.41
   0  -6  -4 1754.74   19.87
   0  -6  -4 1722.04   19.09
   0  -6  -5  136.38    5.33
   0  -6   5  134.63    5.22
   0  -6  -5  111.56    3.82
   0  -6   5  117.16    4.92
   0   6  -5   96.85    3.82
   0  -6  -5  105.37    3.99
   0  -6  -6   50.80    3.36
   0   6  -6   41.31    2.82
   0  -6  -6   46.68    2.93
   0  -6  -6   40.58    2.77
   0  -6  -7  597.08   12.31
   0  -6  -7  591.31   11.79
   0   6  -7  606.78   12.07
   0  -6   7  591.65   11.95
   0   6  -7  575.50   11.77
   0  -6  -7  571.61   11.56
   0   6  -8  956.50   17.45
   0  -6  -8  918.62   16.19
   0   6  -8  936.92   16.54
   0  -6  -8  816.85   15.71
   0   6  -8  848.18   15.46
   0   6  -8  923.74   16.36
   0  -6  -8  937.19   16.30
   0  -6  -8  841.91   17.12
   0   6  -9 1085.29   18.51
   0  -6  -9 1029.42   17.91
   0   6  -9 1052.05   18.44
   0  -6  -9 1015.96   17.88
   0   6  -9 1142.22   19.13
   0   6  -9  993.06   17.62
   0  -6  -9  988.55   19.56
   0   6  -9 1045.00   19.23
   0   6 -10 1106.55   19.48
   0  -6 -10 1134.34   19.57
   0   6 -10 1133.07   19.97
   0  -6 -10 1105.91   19.50
   0   6 -10 1194.27   19.93
   0   6 -10 1151.13   19.94
   0  -6 -10 1101.09   21.72
   0   6 -10 1210.98   21.05
   0   6 -11    2.42    1.33
   0  -6 -11    1.53    1.32
   0   6 -11    1.44    1.11
   0  -6 -11    1.13    1.13
   0   6 -11    2.52    1.50
   0   6 -11    3.75    1.46
   0  -6 -11    1.59    1.30
   0  -6 -11    1.88    1.58
   0   6 -11    2.52    1.43
   0  -6 -12  435.17   11.45
   0   6 -12  446.06   11.74
   0   6 -12  464.65   12.18
   0  -6 -12  443.66   11.76
   0  -6 -12  468.47   13.63
   0   6 -12  494.74   12.44
   0   6 -12  504.56   12.80
   0   6 -13    6.49    1.69
   0  -6 -13    5.41    1.56
   0   6 -13    6.73    1.66
   0   6 -13    6.61    1.81
   0  -6 -13    6.30    2.00
   0  -6 -14   22.74    2.59
   0   6 -14   27.93    3.09
   0   6 -15  287.32    7.99
   0   6 -15  345.92    9.22
   0   6 -16    8.72    1.27
   0   6 -16   10.42    1.54
   0  -7   0    0.81    0.67
   0  -7   0    0.67    0.73
   0  -7   0    1.19    0.85
   0  -7  -1  439.61    7.77
   0  -7   1  441.21    8.23
   0  -7   1  464.98    8.30
   0  -7  -1  447.05    7.63
   0  -7   2  427.73    8.59
   0  -7   2  437.67    8.78
   0  -7  -2  448.80    9.95
   0  -7  -2  440.92    7.49
   0  -7   3  102.04    4.36
   0  -7   3  107.34    4.53
   0  -7  -3  108.13    3.26
   0  -7  -3   99.29    3.33
   0  -7   4  199.49    6.64
   0  -7   4  210.32    6.85
   0  -7  -4  188.32    4.64
   0  -7   5  581.94   12.73
   0  -7  -5  705.84   13.56
   0  -7   6  102.10    5.19
   0  -7   6  108.54    5.32
   0  -7  -6  118.01    5.40
   0  -7   7  530.77   12.00
   0  -7   7  550.93   12.27
   0   7  -8    3.74    1.44
   0  -7  -8    5.62    1.74
   0   7  -8    2.89    1.27
   0  -7  -8    3.66    1.48
   0  -7   8    4.41    1.34
   0  -7  -9   22.99    3.19
   0   7  -9   18.18    2.41
   0  -7 -10  160.80    7.77
   0   7 -10  144.56    6.33
   0   7 -10  148.79    6.58
   0  -7 -11   37.69    3.96
   0   7 -11   51.01    3.96
   0   7 -11   45.75    3.69
   0   7 -12   29.04    3.04
   0   7 -12   22.95    2.88
   0  -7 -13    5.37    1.95
   0   7 -13    3.97    1.34
   0  -7 -14   14.53    2.50
   0   7 -14   20.10    2.33
   0   7 -14   18.50    2.51
   0   7 -15  377.82    8.67
   0   7 -15  370.76    9.19
   0   7 -16    6.13    1.03
   0   7 -16    7.32    1.24
   0  -8   0 3241.28   35.28
   0  -8   0 3246.11   35.63
   0  -8   1  103.45    4.00
   0  -8  -1   97.90    3.53
   0  -8  -1   93.71    3.60
   0  -8   1   98.74    3.99
   0  -8   2  139.86    5.01
   0  -8   2  149.48    5.26
   0  -8  -2  134.98    3.99
   0  -8  -2  134.59    5.43
   0  -8  -2  143.71    4.28
   0  -8   3  253.90    7.53
   0  -8  -3  264.63    5.84
   0  -8  -3  254.42    5.95
   0  -8  -3  274.27    8.33
   0  -8  -4   18.19    1.55
   0  -8   4   14.78    2.17
   0  -8  -4   18.25    2.40
   0  -8   5   46.57    3.72
   0  -8   5   52.53    3.98
   0  -8   6    6.00    1.73
   0  -8   6    7.00    1.72
   0  -8  -6    6.38    1.68
   0  -8   7  210.84    7.60
   0  -8  -7  216.31    7.79
   0   8  -8    2.14    1.22
   0  -8   8    4.32    1.51
   0   8  -8    3.19    1.22
   0  -8  -8    1.29    1.40
   0   8  -9    7.63    1.65
   0   8  -9    9.50    1.92
   0  -8  -9    8.18    2.13
   0   8 -10  253.13    8.94
   0   8 -10  249.30    8.36
   0   8 -10  245.05    8.45
   0   8 -11  112.17    5.87
   0  -8 -11  128.21    7.06
   0   8 -11  121.95    6.00
   0   8 -12  221.01    7.92
   0   8 -12  240.70    8.52
   0   8 -13  170.84    6.95
   0  -8 -13  160.27    7.50
   0   8 -14    4.66    1.55
   0  -8 -14    3.81    1.75
   0   8 -14    4.55    1.30
   0   8 -15  134.40    4.78
   0   8 -15  149.10    5.40
   0   8 -16   52.07    2.63
   0  -9   0    7.37    1.42
   0  -9  -1   30.21    2.20
   0  -9   1   32.43    2.60
   0  -9   2   24.11    2.37
   0  -9   2   23.96    2.51
   0  -9  -2   22.55    1.83
   0  -9  -2   26.09    1.99
   0  -9   3  327.55    9.17
   0  -9  -3  317.66    6.98
   0  -9  -3  311.26    7.11
   0  -9   4    1.83    1.57
   0  -9  -4    2.91    1.63
   0  -9   4    1.15    1.43
   0  -9  -5 1260.90   21.34
   0  -9   5 1061.50   20.03
   0  -9   6  428.32   11.82
   0   9  -7    2.89    1.24
   0  -9   7    4.58    1.63
   0  -9   7    5.13    1.65
   0   9  -8  221.04    7.88
   0  -9   8  214.89    8.19
   0   9  -8  211.63    7.45
   0  -9   8  219.30    8.05
   0  -9  -8  229.29    8.95
   0   9  -9    9.59    1.90
   0  -9  -9   10.15    2.39
   0   9  -9   10.21    2.10
   0   9 -10  873.09   17.03
   0   9 -10  852.63   17.64
   0  -9 -10  820.65   18.89
   0   9 -11  597.87   13.56
   0   9 -11  611.43   13.96
   0   9 -12  150.04    6.27
   0  -9 -12  130.84    6.99
   0  -9 -13   54.30    4.37
   0   9 -13   48.11    3.70
   0   9 -14    6.32    1.46
   0  -9 -14    6.94    1.90
   0   9 -14    7.00    1.69
   0   9 -15    7.43    1.23
   0   9 -15    5.92    1.28
   0 -10   0 5683.49   60.23
   0 -10   0 5805.94   60.36
   0 -10   1  721.41   13.88
   0 -10   1  761.47   13.72
   0 -10  -1  723.08   12.68
   0 -10   2    3.00    1.50
   0 -10   2    1.49    1.28
   0 -10  -2    3.43    1.10
   0 -10  -3  169.33    5.51
   0 -10   3  189.20    7.26
   0 -10   4  215.69    8.30
   0 -10  -4  218.18    8.43
   0 -10   5  417.42   12.61
   0 -10   5  414.57   12.21
   0 -10   6   27.23    3.44
   0 -10   6   26.64    3.27
   0 -10   7   52.14    4.50
   0 -10   7   48.05    4.19
   0 -10  -7   50.41    4.28
   0  10  -7   49.20    3.69
   0  10  -8  197.79    7.26
   0 -10   8  203.61    8.21
   0  10  -8  209.98    7.77
   0 -10   8  215.01    8.17
   0  10  -9  257.80    9.23
   0  10  -9  274.69    8.80
   0 -10  -9  263.66   10.15
   0 -10   9  239.35    8.64
   0  10 -10   39.94    3.51
   0 -10  10   47.53    3.73
   0  10 -10   50.81    4.20
   0  10 -11   32.07    3.25
   0  10 -11   26.88    3.07
   0  10 -12   39.48    3.46
   0 -10 -12   46.01    4.23
   0  10 -13  274.96    8.07
   0  10 -13  254.12    7.57
   0 -10 -13  246.17    8.75
   0  10 -14   99.90    4.13
   0  10 -14   99.40    4.28
   0  10 -15   57.92    2.66
   0 -11   0    4.87    1.41
   0 -11   0    1.20    1.14
   0 -11  -1    4.06    1.22
   0 -11   1    5.77    1.59
   0 -11   2   18.17    2.46
   0 -11  -2   20.53    2.06
   0 -11   2   14.49    2.36
   0 -11   3  391.35   11.70
   0 -11   3  393.31   11.32
   0 -11   4   29.60    3.88
   0 -11   4   28.45    3.60
   0 -11   5  662.50   16.94
   0 -11   5  699.78   16.93
   0 -11   6  185.93    8.78
   0 -11   6  205.62    8.88
   0 -11  -7   24.28    3.18
   0 -11   7   30.92    3.71
   0 -11   8  348.23   11.17
   0  11  -8  328.31   10.11
   0 -11   8  349.39   10.91
   0 -11  -8  335.54   11.67
   0  11  -9   15.29    2.38
   0 -11   9   12.19    2.39
   0 -11   9   13.34    2.44
   0 -11  -9   10.04    2.55
   0 -11   9   14.32    2.37
   0  11 -10  783.30   16.75
   0  11 -10  771.28   15.29
   0  11 -11  427.10   10.71
   0  11 -11  422.26   11.18
   0  11 -12  218.76    7.17
   0  11 -12  219.37    7.27
   0  11 -13   23.78    2.31
   0  11 -13   19.69    2.12
   0 -11 -13   26.06    2.85
   0  11 -14   40.83    2.55
   0  11 -14   31.28    2.17
   0 -12   0 1474.46   22.20
   0 -12   0 1468.94   22.57
   0 -12   1  228.64    7.86
   0 -12  -1  202.00    6.71
   0 -12  -1  199.28    6.97
   0 -12   1  224.20    7.92
   0 -12   1  237.73    8.10
   0 -12   2   47.44    4.01
   0 -12  -2   44.60    3.18
   0 -12   2   46.30    3.88
   0 -12  -2   45.70    3.30
   0 -12   3    4.93    1.98
   0 -12   3    5.35    1.83
   0 -12   4   27.41    3.66
   0 -12   4   28.53    3.84
   0 -12   5  150.00    8.10
   0 -12   5  157.37    8.57
   0 -12   6  149.35    7.91
   0 -12   6  137.36    7.89
   0 -12   7   62.28    5.06
   0 -12  -7   58.71    5.09
   0 -12  -8    3.65    1.89
   0  12  -8    7.92    1.86
   0 -12   8    6.24    1.88
   0 -12   8    4.18    1.89
   0 -12   8    5.34    1.98
   0 -12   9    0.72    1.44
   0 -12   9    1.14    1.49
   0 -12  10  127.00    5.87
   0 -12  10  133.89    6.05
   0 -12 -11    1.75    1.44
   0  12 -12   13.91    2.01
   0 -12 -12   15.37    2.41
   0  12 -13   93.42    4.03
   0  12 -14   21.44    1.74
   0 -13   0    1.42    1.20
   0 -13   0    1.07    1.06
   0 -13  -1   40.71    3.41
   0 -13   1   34.75    3.45
   0 -13  -1   39.04    3.25
   0 -13   1   34.35    3.36
   0 -13   2  251.38    9.37
   0 -13  -2  234.88    7.92
   0 -13   2  254.01    9.36
   0 -13   3    1.22    1.85
   0 -13   3    3.24    2.03
   0 -13   3    3.03    1.95
   0 -13   4    2.82    2.44
   0 -13   4    3.15    2.25
   0 -13   4    2.53    2.21
   0 -13   5  294.94   11.60
   0 -13   5  279.44   11.46
   0 -13   5  278.84   11.26
   0 -13   6    3.18    2.39
   0 -13   6   -0.12    2.25
   0 -13   6    0.11    2.06
   0 -13   7   54.06    5.04
   0 -13   7   62.10    5.42
   0 -13   7   52.35    4.88
   0 -13   8   87.47    5.77
   0 -13   8   89.05    5.74
   0 -13  -9    0.82    1.31
   0 -13   9    1.37    1.49
   0 -13   9    1.48    1.44
   0 -13  10   72.84    4.46
   0 -13 -10   73.22    4.91
   0 -13  10   78.60    4.64
   0 -13 -11   18.84    2.41
   0 -13  11   22.87    2.38
   0  13 -12   25.44    2.35
   0 -13 -12   14.23    1.96
   0  13 -13   14.50    1.62
   0 -14   0  155.16    7.02
   0 -14   0  146.24    6.76
   0 -14  -1    2.30    1.38
   0 -14   1    1.69    1.41
   0 -14   1    2.63    1.68
   0 -14  -1    1.87    1.36
   0 -14  -2   49.53    3.85
   0 -14   2   59.65    4.87
   0 -14   2   61.60    4.87
   0 -14   3   57.71    5.24
   0 -14   3   55.05    5.12
   0 -14   4  150.51    8.45
   0 -14   4  156.04    8.50
   0 -14   5    5.10    2.40
   0 -14   5    1.20    1.90
   0 -14   6   28.69    4.01
   0 -14   6   31.14    4.05
   0 -14   7   81.94    5.96
   0 -14   8  205.25    8.56
   0 -14   8  221.64    8.71
   0 -14   9  318.89    9.80
   0 -14   9  348.89   10.21
   0 -14  10  342.47    9.31
   0 -14  10  372.81    9.77
   0  14 -11   25.24    2.49
   0 -14  11   21.30    2.09
   0  14 -12   68.36    3.32
   0  14 -13    5.56    0.94
   0 -15   0    0.66    1.21
   0 -15   0    0.48    1.18
   0 -15  -1  243.28    8.69
   0 -15   1  255.15    9.71
   0 -15  -1  243.07    8.44
   0 -15   1  265.39    9.68
   0 -15   2  411.95   12.88
   0 -15   2  433.49   13.18
   0 -15   3   40.40    4.50
   0 -15   3   36.37    4.31
   0 -15   4   24.72    3.81
   0 -15   4   27.20    3.88
   0 -15   5   50.23    5.25
   0 -15   5   51.49    5.15
   0 -15   6  137.75    8.03
   0 -15   7  238.79    9.82
   0 -15   7  250.51    9.97
   0 -15   8    5.97    2.05
   0 -15   8    6.63    2.13
   0  15  -9    1.37    1.52
   0 -15   9    2.56    1.49
   0 -15   9    0.13    1.45
   0  15 -10    2.13    1.42
   0 -15  10    2.15    1.23
   0 -15  10    2.21    1.31
   0  15 -11    8.41    1.41
   0  15 -12    3.84    0.93
   0 -16   0   22.49    2.99
   0 -16  -1    5.24    1.67
   0 -16   1    4.62    1.88
   0 -16   2    8.48    2.51
   0 -16   3   86.93    6.48
   0 -16   4  169.31    9.21
   0 -16   4  164.61    9.11
   0 -16   5   58.67    5.56
   0  16  -5   55.09    4.39
   0 -16   5   61.09    5.67
   0 -16   6    3.07    2.12
   0 -16   7   87.20    5.86
   0 -16   7   94.88    6.00
   0 -16   8  138.88    6.37
   0 -16   8  155.08    6.73
   0 -16   9  171.77    6.14
   0 -16   9  175.19    6.30
   0 -16  10  167.27    5.08
   0 -16  10  179.57    5.43
   0  16 -11    2.01    0.81
   0 -17   0    1.57    1.22
   0 -17   1   86.56    5.37
   0 -17   2   65.78    5.08
   0 -17   3   19.07    3.08
   0 -17   4   30.32    4.06
   0  17  -4   32.92    3.49
   0 -17   4   28.29    3.94
   0 -17   5   19.69    3.40
   0 -17   5   15.94    3.15
   0 -17   6   22.14    3.33
   0 -17   6   23.37    3.36
   0 -17   7   66.04    4.65
   0 -17   7   67.72    4.77
   0  17  -8    1.75    1.14
   0 -17   8    0.56    1.11
   0 -17   8    1.26    1.18
   0 -17   9    9.21    1.44
   0 -17   9    9.60    1.51
   0  17 -10    3.23    0.78
   0 -18   0  139.02    6.19
   0 -18   1   23.06    2.84
   0 -18   1   22.80    2.85
   0  18  -2    5.26    2.13
   0 -18   2    1.96    1.40
   0 -18   2    1.70    1.58
   0 -18   3   29.81    3.58
   0  18  -3   32.06    3.46
   0 -18   3   24.22    3.26
   0 -18   4   20.76    3.11
   0  18  -4   23.04    2.77
   0 -18   4   22.84    3.16
   0  18   5    0.53    1.23
   0 -18   5    0.48    1.36
   0 -18   5    0.74    1.46
   0 -18   6   15.81    2.48
   0 -18   6   16.01    2.56
   0 -18   7   27.80    2.73
   0 -18   7   28.20    2.73
   0  18  -8    1.76    0.76
   0 -18   8    0.89    0.79
   0  19   0    0.12    2.07
   0  19  -1    2.80    2.17
   0  19   1    5.32    2.87
   0  19   2    7.49    2.91
   0  19  -2    3.68    1.84
   0 -19   2    3.76    1.47
   0  19  -3   11.90    2.12
   0 -19   3    7.00    1.85
   0 -19   3    5.60    1.77
   0  19   4    1.24    1.43
   0 -19   4    1.39    1.27
   0 -19   4    0.39    1.30
   0 -19   5   37.48    3.54
   0 -19   5   40.41    3.63
   0 -19   6   31.92    2.78
   0  19  -6   51.39    2.80
   0  20   0  360.77   12.71
   1   0 -17  230.21    6.44
   1   0 -16   85.50    4.51
   1   0 -16   93.32    4.50
   1   0 -15   27.39    2.94
   1   0 -14   98.56    5.70
   1   0 -14  128.63    6.16
   1   0 -14   95.03    5.59
   1   0 -14   85.13    5.41
   1   0 -14  135.72    6.55
   1   0 -13  609.41   14.47
   1   0 -13  569.98   13.95
   1   0 -13  589.56   14.14
   1   0 -13  622.72   14.82
   1   0 -13  547.42   13.49
   1   0 -12 1210.78   20.86
   1   0 -12 1191.82   21.14
   1   0 -12 1252.51   21.90
   1   0 -12 1274.26   22.71
   1   0 -12 1221.19   21.30
   1   0 -12 1231.56   21.74
   1   0 -11 1865.89   27.91
   1   0 -11 1875.73   26.92
   1   0 -11 1887.10   27.84
   1   0 -11 1841.84   27.63
   1   0 -11 1802.50   27.16
   1   0 -11 1916.88   26.49
   1   0 -10  917.51   16.75
   1   0 -10  908.54   16.81
   1   0 -10  878.59   15.92
   1   0 -10  883.63   16.12
   1   0 -10  917.81   15.55
   1   0 -10  920.36   16.93
   1   0 -10  930.12   17.85
   1   0  -9 1266.27   18.50
   1   0  -9 1341.31   20.80
   1   0  -9 1532.56   22.11
   1   0  -9 1374.48   20.51
   1   0  -9 1410.53   19.86
   1   0  -9 1556.29   23.23
   1   0  -9 1563.92   22.36
   1   0  -8  608.73   11.96
   1   0  -8  558.28   10.88
   1   0  -8  549.60   10.24
   1   0  -8  527.75   10.04
   1   0  -8  521.95   11.19
   1   0  -8  590.59   11.63
   1   0  -8  502.10    9.50
   1   0  -7   74.68    3.69
   1   0  -7   57.94    2.77
   1   0  -7   64.02    3.15
   1   0  -7   65.91    3.60
   1   0  -7   72.36    3.46
   1   0  -7   76.32    3.85
   1   0  -7   74.42    3.74
   1   0  -7   69.81    3.89
   1   0  -7   61.61    2.96
   1   0  -7   65.75    3.09
   1   0  -6 2148.65   25.54
   1   0  -6 2377.35   26.98
   1   0  -6 2413.98   26.83
   1   0  -6 2035.99   27.02
   1   0  -6 2096.02   27.28
   1   0  -6 2234.14   27.10
   1   0  -6 2249.43   27.28
   1   0  -6 2261.14   28.30
   1   0  -6 2376.20   27.29
   1   0  -5  246.92    5.59
   1   0  -5  297.08    6.39
   1   0  -5  269.97    6.18
   1   0  -5  212.92    5.46
  -1   0   5  196.57    3.08
   1   0  -5  222.40    5.66
   1   0  -5  222.20    5.64
   1   0  -5  238.64    6.43
   1   0  -5  264.84    6.82
   1   0  -5  309.52    6.30
   1   0  -5  237.07    6.34
   1   0  -5  227.79    6.25
   1   0  -4 2348.40   26.30
   1   0  -4 2695.26   26.87
   1   0  -4 2243.50   25.73
   1   0  -4 2314.71   25.84
   1   0  -4 2241.11   26.92
   1   0  -4 2373.00   26.52
   1   0  -4 2698.08   27.37
   1   0  -4 2323.02   25.19
   1   0  -4 2330.54   26.62
   1   0  -3 2111.18   22.14
   1   0  -3 2328.03   23.38
   1   0  -3 2203.67   22.62
   1   0  -3 2001.30   23.33
   1   0  -3 2029.70   21.95
   1   0  -3 2193.03   23.40
   1   0  -3 2062.72   22.21
   1   0  -2  728.32    8.16
   1   0  -2  658.65    9.25
  -1   0   1 3806.35   36.38
  -1   0   0  346.22    5.41
  -1   0  -1  210.83    3.29
  -1   0  -1  220.93    4.19
  -1   0  -2  447.75    6.68
  -1   0  -2  442.58    5.90
  -1   0  -3 1151.91   13.54
  -1   0  -3 1050.26   12.35
  -1   0  -3 1228.27   13.33
  -1   0  -3 1040.62   13.10
  -1   0  -3 1119.75   13.74
  -1   0  -4   55.54    2.78
  -1   0  -4   59.62    2.11
  -1   0  -5 1634.37   19.54
  -1   0  -5 1631.61   18.60
  -1   0  -5 1594.80   20.01
  -1   0  -5 1668.46   18.79
  -1   0  -6    4.81    1.02
  -1   0  -6    6.79    1.01
  -1   0  -6    7.68    1.32
  -1   0  -6    7.50    1.24
  -1   0  -6    8.13    1.34
  -1   0  -6    4.88    0.87
  -1   0  -7  233.32    5.55
  -1   0  -7  226.94    6.24
  -1   0  -7  219.55    6.08
  -1   0  -7  218.69    6.72
  -1   0  -7  231.66    6.03
  -1   0  -8 1796.29   23.76
  -1   0  -8 1755.03   23.59
  -1   0  -8 1807.09   23.87
  -1   0  -8 1721.79   23.03
  -1   0  -8 1703.34   22.87
  -1   0  -9  157.31    5.81
  -1   0  -9  155.36    5.89
  -1   0  -9  175.96    6.28
  -1   0  -9  152.45    6.34
  -1   0  -9  180.12    5.94
  -1   0  -9  158.73    5.62
  -1   0 -10 2024.47   28.42
  -1   0 -10 2121.64   29.18
  -1   0 -10 2038.65   28.71
  -1   0 -10 2117.10   29.04
  -1   0 -10 2179.12   30.44
  -1   0 -10 2121.65   28.44
  -1   0 -10 2089.43   27.66
  -1   0 -11  439.01   10.36
  -1   0 -11  399.72   11.11
  -1   0 -11  394.44   10.88
  -1   0 -11  363.32   11.07
  -1   0 -11  445.99   11.04
  -1   0 -11  404.93   10.92
  -1   0 -12  149.68    6.87
  -1   0 -12  147.33    7.14
  -1   0 -12  147.59    6.70
  -1   0 -12  146.86    6.84
  -1   0 -12  144.70    6.39
  -1   0 -13  149.38    7.07
  -1   0 -13  162.10    7.27
  -1   0 -13  177.36    7.54
  -1   0 -13  186.30    7.29
  -1   0 -14  726.00   15.97
  -1   0 -14  700.41   14.61
  -1   0 -15  122.64    5.68
  -1   0 -15  128.95    5.91
  -1   0 -15  120.33    5.51
  -1   0 -16  945.99   15.15
  -1   0 -16  950.76   15.78
   1   1 -17  196.59    5.99
   1   1 -16   37.56    2.98
   1   1 -16   39.50    3.19
   1  -1 -16   39.45    3.17
   1   1 -15   16.13    2.39
   1  -1 -15   17.37    2.46
   1  -1 -15   16.64    2.42
   1   1 -15   13.58    2.12
   1  -1 -14 1276.37   21.86
   1   1 -14 1245.48   22.07
   1  -1 -14 1222.92   21.88
   1  -1 -14 1361.19   22.83
   1  -1 -14 1248.46   22.29
   1   1 -14 1273.06   22.46
   1  -1 -14 1288.17   22.43
   1   1 -14 1309.10   22.85
   1  -1 -13 1511.30   24.11
   1   1 -13 1512.93   23.95
   1  -1 -13 1341.94   23.30
   1   1 -13 1365.88   23.54
   1  -1 -13 1491.62   24.32
   1   1 -13 1554.29   24.87
   1   1 -13 1369.31   23.98
   1  -1 -13 1374.45   23.88
   1   1 -13 1474.17   24.60
   1  -1 -13 1404.05   23.98
   1   1 -12   18.16    2.58
   1  -1 -12   15.38    2.36
   1  -1 -12   14.40    2.45
   1   1 -12   23.08    2.88
   1   1 -12   12.21    2.44
   1  -1 -12   14.31    2.54
   1  -1 -12   12.22    2.62
   1   1 -12   12.61    2.42
   1   1 -12   15.36    2.52
   1  -1 -12   13.79    2.45
   1  -1 -12   16.29    2.53
   1  -1 -11  669.95   13.87
   1   1 -11  729.66   14.34
   1   1 -11  656.88   13.81
   1  -1 -11  635.87   13.84
   1   1 -11  607.38   12.70
   1   1 -11  590.93   13.70
   1  -1 -11  572.65   13.45
   1  -1 -11  570.68   14.25
   1  -1 -11  636.51   14.28
   1   1 -11  615.24   13.70
   1  -1 -11  594.72   13.63
   1   1 -11  591.89   13.72
   1   1 -10  365.01    9.70
   1  -1 -10  356.63    9.76
   1  -1 -10  382.55   10.25
   1   1 -10  352.22    9.81
   1  -1 -10  409.24   10.07
   1   1 -10  384.54    9.72
   1  -1 -10  381.68    9.95
   1  -1 -10  355.51    9.11
   1  -1 -10  368.38    8.62
   1  -1 -10  334.95   10.10
   1   1 -10  361.54   10.42
   1   1 -10  357.68    9.94
   1  -1 -10  353.93    9.82
   1   1 -10  360.58    8.96
   1  -1  -9 1165.68   18.77
   1  -1  -9 1332.71   18.69
   1   1  -9 1312.64   18.06
   1  -1  -9 1366.97   20.88
   1   1  -9 1338.41   20.88
   1   1  -9 1384.77   21.15
   1  -1  -9 1372.81   20.97
   1   1  -9 1395.62   19.90
   1  -1  -9 1410.69   20.93
   1   1  -9 1308.01   21.69
   1  -1  -9 1269.36   21.28
   1  -1  -9 1466.66   20.66
   1   1  -9 1341.68   19.88
   1  -1  -8   24.02    2.44
   1   1  -8   23.05    2.19
   1  -1  -8   30.60    2.51
   1   1  -8   23.38    2.11
   1  -1  -8   29.89    2.53
   1  -1  -8   19.40    2.19
   1   1  -8   16.99    2.10
   1  -1  -8   19.89    1.95
   1   1  -8   22.10    1.91
   1   1  -8   29.30    2.06
   1  -1  -8   31.68    2.21
   1  -1  -8   23.37    2.14
   1  -1  -8   23.09    2.37
   1   1  -8   25.70    2.46
   1  -1  -7  289.67    7.48
   1   1  -7  306.20    7.89
   1   1  -7  302.85    7.75
   1  -1  -7  312.64    7.87
   1   1  -7  296.50    7.29
   1  -1  -7  310.50    7.97
   1   1  -7  288.25    6.91
   1  -1  -7  296.13    7.48
   1  -1  -7  251.10    7.13
   1   1  -7  254.00    7.21
   1   1  -7  294.41    7.03
   1  -1  -7  304.39    7.19
   1  -1  -7  311.24    6.85
   1   1  -7  272.39    6.27
   1  -1  -7  267.36    6.60
   1   1  -7  294.35    8.14
   1  -1  -7  286.65    8.22
   1   1  -6   42.79    2.79
   1  -1  -6   48.16    2.85
   1   1  -6   47.41    2.92
   1  -1  -6   43.64    2.72
   1  -1  -6   49.50    3.04
   1   1  -6   54.73    2.96
  -1  -1   6   59.31    1.90
   1   1  -6   59.72    2.87
   1   1  -6   34.81    2.64
   1   1  -6   38.51    2.74
   1  -1  -6   37.55    2.70
   1  -1  -6   39.00    2.77
   1  -1  -6   38.72    2.43
   1   1  -6   42.92    2.27
   1  -1  -6   53.02    2.85
   1  -1  -6   71.91    3.01
   1   1  -6   61.08    2.96
   1  -1  -6   57.15    3.13
   1   1  -6   46.88    3.10
   1  -1  -6   47.23    3.26
   1  -1  -5  697.23   11.30
   1   1  -5  695.55   10.82
   1  -1  -5  641.40   11.38
   1   1  -5  675.70   11.72
   1   1  -5  665.74   11.77
   1  -1  -5  661.03   11.53
   1   1  -5  591.61   10.43
   1  -1  -5  646.84   10.69
   1  -1  -5  618.73   10.52
   1   1  -5  614.03   10.66
   1  -1  -5  725.35   11.45
   1   1  -5  779.92   11.54
   1  -1  -5  751.14   11.43
   1   1  -5  606.64   10.22
   1  -1  -5  685.36   10.83
   1  -1  -5  804.28   11.48
   1   1  -5  695.37   10.03
   1  -1  -5  736.01   10.79
  -1  -1   5  557.77    7.95
   1  -1  -5  754.14   12.92
   1  -1  -5  706.11   11.99
   1   1  -5  600.63   11.10
   1   1  -5  689.37   11.91
   1  -1  -4   80.38    3.13
   1  -1  -4   92.52    3.39
   1   1  -4   90.73    3.34
   1  -1  -4   93.84    3.20
   1   1  -4   88.30    3.27
   1  -1  -4   88.48    3.31
   1   1  -4   70.42    2.71
   1  -1  -4   83.99    2.92
   1   1  -4   83.63    3.00
   1  -1  -4   83.79    2.96
   1   1  -4   80.93    2.94
   1  -1  -4   92.83    3.34
   1   1  -4   90.12    2.78
   1  -1  -4   85.14    2.83
  -1  -1   4   63.77    1.80
   1  -1  -4   92.93    3.90
   1   1  -4   99.80    3.38
   1   1  -4   93.22    3.38
   1  -1  -4   91.55    3.30
   1  -1  -3  107.43    3.00
   1  -1  -3  112.79    3.28
   1  -1  -3  117.29    2.92
   1   1  -3   92.50    3.02
  -1  -1   3   86.29    1.87
   1  -1  -3   95.20    3.14
   1   1  -3  111.57    2.94
   1  -1  -3  114.97    2.96
   1   1  -3  101.36    2.64
   1  -1  -3  110.68    2.75
   1  -1  -3  108.30    2.79
   1  -1  -3  100.00    3.54
   1   1  -3  107.73    2.79
   1   1  -3  120.37    3.03
   1  -1  -2  327.32    5.35
   1   1  -2  315.86    3.91
   1  -1  -2  319.11    4.99
   1  -1  -2  321.90    4.23
   1  -1  -2  329.57    4.42
   1   1  -2  304.13    4.16
   1  -1  -2  294.62    4.95
   1  -1  -1 5705.50   51.32
   1  -1  -1 6040.55   51.14
   1   1   0 9029.07   81.30
  -1   1   0 9049.85   82.43
  -1   1  -1 1075.98   12.24
  -1   1  -1 1045.45   12.04
  -1  -1  -2  948.07    9.98
  -1   1  -2  940.80   10.45
  -1  -1  -2  917.63   10.27
  -1  -1  -3  517.32    8.11
  -1   1  -3  522.56    8.18
  -1   1  -3  611.65    8.06
  -1  -1  -3  520.38    7.58
  -1  -1  -3  480.22    7.59
  -1  -1  -3  538.56    7.00
  -1  -1  -3  571.98    6.78
  -1   1  -3  507.75    7.63
  -1   1  -3  556.12    7.76
  -1   1  -4 5504.04   57.04
  -1  -1  -4 5557.09   57.04
  -1   1  -4 6891.13   56.49
  -1  -1  -4 5570.49   56.12
  -1  -1  -4 5894.25   56.34
  -1  -1  -4 5718.95   55.01
  -1   1  -4 5685.96   54.64
  -1  -1  -4 5083.83   53.25
  -1  -1  -4 5457.18   55.23
  -1   1  -5 1481.27   17.14
  -1  -1  -5 1526.73   19.60
  -1  -1  -5 1606.84   19.57
  -1  -1  -5 1690.32   19.74
  -1  -1  -5 1473.22   18.56
  -1   1  -5 1597.49   17.34
  -1   1  -5 1736.25   19.33
  -1  -1  -5 1574.22   18.56
  -1   1  -6  294.13    7.19
  -1   1  -6  260.99    6.47
  -1   1  -6  250.34    6.39
  -1  -1  -6  255.82    6.35
  -1  -1  -6  282.11    6.62
  -1  -1  -6  277.57    6.11
  -1  -1  -6  272.28    6.44
  -1   1  -6  256.66    6.04
  -1  -1  -6  286.30    6.81
  -1  -1  -6  287.53    6.26
  -1   1  -6  261.59    5.06
  -1   1  -6  248.28    6.29
  -1  -1  -6  248.16    6.30
  -1   1  -6  281.52    6.21
  -1   1  -7  535.01   10.26
  -1  -1  -7  540.09   10.32
  -1   1  -7  566.38   10.55
   1  -1   7  543.08    9.10
  -1  -1  -7  606.41   11.11
  -1  -1  -7  565.18   10.43
  -1   1  -7  528.62    9.83
  -1  -1  -7  571.55   10.59
  -1   1  -7  633.95   11.91
  -1  -1  -7  630.29   10.23
  -1   1  -7  541.86    9.10
  -1  -1  -8 1246.66   18.34
  -1  -1  -8 1192.31   17.78
  -1   1  -8 1200.67   17.43
  -1  -1  -8 1184.51   17.84
  -1   1  -8 1196.94   18.03
  -1   1  -8 1139.56   17.74
  -1  -1  -8 1130.19   17.71
  -1  -1  -8 1121.86   18.94
  -1  -1  -8 1170.29   17.64
  -1  -1  -9  257.79    7.59
  -1  -1  -9  250.01    7.45
  -1   1  -9  231.82    6.82
  -1  -1  -9  262.37    7.75
  -1   1  -9  261.78    7.81
  -1   1  -9  262.36    7.82
  -1  -1  -9  276.11    7.98
  -1  -1  -9  307.19    9.29
  -1   1  -9  280.14    8.40
  -1  -1  -9  259.96    7.58
  -1   1  -9  263.83    7.76
  -1  -1 -10   41.71    3.24
  -1   1 -10   43.57    3.09
  -1   1 -10   40.10    3.14
  -1  -1 -10   44.62    3.27
  -1  -1 -10   31.34    2.99
  -1   1 -10   36.56    3.23
  -1   1 -10   33.61    3.11
  -1  -1 -10   39.16    3.25
  -1  -1 -10   24.37    3.05
  -1   1 -10   24.38    2.90
  -1   1 -10   28.11    2.94
  -1   1 -10   28.21    2.90
  -1  -1 -10   28.53    2.90
  -1  -1 -10   26.98    2.90
  -1   1 -11 1417.23   21.98
  -1   1 -11 1581.70   24.04
  -1  -1 -11 1412.29   22.51
  -1  -1 -11 1548.71   24.08
  -1   1 -11 1555.18   24.42
  -1  -1 -11 1627.70   26.15
  -1   1 -11 1592.38   25.19
  -1  -1 -11 1481.73   23.37
  -1   1 -11 1551.73   24.46
  -1  -1 -11 1569.48   24.51
  -1  -1 -11 1581.33   24.78
  -1   1 -11 1623.69   25.07
  -1  -1 -12   98.43    5.48
  -1  -1 -12   93.34    5.41
  -1   1 -12   97.43    5.59
  -1   1 -12   87.20    5.19
  -1  -1 -12  101.25    5.95
  -1  -1 -12   84.16    4.84
  -1   1 -12   80.48    4.84
  -1  -1 -12   91.92    5.40
  -1   1 -12  102.27    5.71
  -1   1 -13  953.40   18.66
  -1  -1 -13  900.45   17.98
  -1  -1 -13  926.49   18.45
  -1   1 -13  945.05   18.67
  -1  -1 -13  965.62   19.74
  -1   1 -13  955.13   18.76
  -1  -1 -13  928.64   18.57
  -1   1 -13  921.97   17.80
  -1   1 -14   10.50    2.05
  -1  -1 -14    8.27    2.29
  -1   1 -14    9.83    2.41
  -1   1 -14    9.55    2.33
  -1  -1 -14   10.39    2.38
  -1  -1 -15   31.13    2.98
  -1   1 -15   33.19    3.08
  -1   1 -15   26.03    2.83
  -1  -1 -15   25.78    2.81
  -1   1 -15   32.33    2.96
  -1  -1 -15   33.29    2.93
  -1  -1 -16   17.50    2.44
  -1   1 -16   18.49    2.53
  -1   1 -16   19.77    2.39
   1   2 -17  206.72    5.99
   1  -2 -16  137.64    5.66
   1   2 -16  153.94    6.10
   1   2 -15  176.61    7.11
   1  -2 -15  167.83    6.77
   1   2 -15  168.33    6.86
   1  -2 -15  168.49    6.81
   1   2 -15  185.06    6.67
   1   2 -14   35.72    3.53
   1  -2 -14   34.96    3.44
   1  -2 -14   30.18    3.31
   1   2 -14   38.85    3.73
   1  -2 -14   48.07    3.93
   1   2 -14   51.34    4.22
   1   2 -14   28.76    3.34
   1  -2 -14   28.50    3.32
   1  -2 -13  131.03    6.55
   1   2 -13  141.73    6.75
   1   2 -13  124.00    6.14
   1  -2 -13  120.72    6.13
   1   2 -13  129.48    6.41
   1  -2 -13  129.47    6.36
   1   2 -13  146.06    7.00
   1  -2 -13  131.77    6.50
   1  -2 -13  151.18    7.51
   1  -2 -13  130.65    6.44
   1   2 -13  138.10    6.76
   1  -2 -12  112.63    5.69
   1   2 -12  127.56    6.00
   1   2 -12  125.15    6.10
   1  -2 -12  110.52    5.77
   1   2 -12  116.87    6.11
   1  -2 -12  122.75    6.16
   1   2 -12  113.40    5.89
   1  -2 -12  114.01    5.95
   1   2 -12  114.14    5.87
   1  -2 -12  122.86    6.60
   1  -2 -12  122.41    6.01
   1   2 -11  112.27    5.83
   1  -2 -11  116.78    5.79
   1   2 -11  115.41    5.29
   1  -2 -11   90.99    5.16
   1   2 -11  106.98    5.42
   1  -2 -11  116.89    5.72
   1  -2 -11  111.96    5.79
   1   2 -11  107.76    5.69
   1  -2 -11   96.06    4.79
   1   2 -11   91.15    5.05
   1  -2 -11   96.98    5.22
   1  -2 -11  119.66    6.28
   1   2 -10  250.04    8.26
   1  -2 -10  243.30    8.15
   1  -2 -10  229.51    7.90
   1   2 -10  224.80    7.55
   1  -2 -10  245.85    8.07
   1   2 -10  248.69    8.19
   1  -2 -10  258.92    8.66
   1   2 -10  195.92    6.97
   1  -2 -10  212.27    7.43
   1  -2 -10  249.94    8.70
   1   2 -10  230.88    7.16
   1  -2 -10  230.37    7.46
   1   2  -9  828.81   15.45
   1  -2  -9  826.35   15.14
   1   2  -9  711.84   13.58
   1   2  -9  841.45   15.54
   1  -2  -9  821.36   15.13
   1  -2  -9  758.20   13.39
   1  -2  -9  814.14   14.87
   1   2  -9  726.36   13.72
   1   2  -9  783.32   14.31
   1  -2  -9  787.06   15.09
   1  -2  -9  729.88   13.81
   1  -2  -9  821.90   15.96
   1   2  -9  838.01   16.25
   1   2  -8  838.34   14.84
   1  -2  -8  818.81   14.39
   1  -2  -8  877.60   15.65
   1   2  -8  723.19   13.12
   1  -2  -8  846.26   14.23
   1  -2  -8  778.66   13.13
   1   2  -8  711.76   12.92
   1  -2  -8  705.69   13.58
   1   2  -8  760.88   14.00
   1  -2  -8  819.50   14.91
   1  -2  -8  736.24   13.15
   1  -2  -8  790.92   15.19
   1   2  -7  236.81    5.60
   1  -2  -7  219.52    6.17
   1  -2  -7  218.21    5.97
   1   2  -7  206.58    5.94
   1  -2  -7  241.49    6.85
   1  -2  -7  222.60    6.60
   1   2  -7  216.33    6.51
   1   2  -7  248.02    7.13
   1  -2  -7  240.85    6.85
   1  -2  -7  232.53    7.18
   1   2  -7  225.66    6.34
   1  -2  -7  223.08    6.93
   1   2  -7  203.48    6.06
   1  -2  -7  257.83    6.98
   1   2  -7  210.46    6.95
   1  -2  -7  233.49    7.37
   1  -2  -6 1032.07   15.22
  -1  -2   6  903.05   12.08
   1  -2  -6 1049.52   14.52
   1  -2  -6 1043.48   15.47
   1   2  -6  925.57   14.03
   1   2  -6  902.39   14.73
   1  -2  -6  937.79   14.95
   1   2  -6  973.28   15.34
   1  -2  -6  973.01   15.28
   1   2  -6 1065.30   13.25
   1  -2  -6  897.83   14.21
   1   2  -6 1000.64   15.24
   1   2  -6  911.80   14.69
   1  -2  -6  974.00   14.71
   1  -2  -6  990.34   14.84
   1  -2  -6  916.68   15.06
   1   2  -6 1018.94   14.56
   1   2  -6  937.30   14.52
   1  -2  -6  871.55   14.88
  -1  -2   6  905.80   12.08
   1  -2  -6 1100.62   17.08
   1   2  -6  849.42   14.79
   1  -2  -5  848.74   13.37
   1  -2  -5 1108.19   14.19
  -1  -2   5  820.48   11.20
   1  -2  -5  916.75   13.94
   1  -2  -5  913.71   14.19
   1  -2  -5  906.59   14.20
   1   2  -5  864.68    9.30
   1   2  -5  878.42   14.23
   1   2  -5  886.57   14.20
   1  -2  -5  867.20   13.37
   1   2  -5 1043.22   12.22
   1   2  -5  821.79   13.11
   1   2  -5  825.24   13.02
   1  -2  -5  851.75   12.92
   1  -2  -5  883.80   13.17
   1  -2  -5 1033.90   14.16
   1   2  -5 1032.03   13.69
   1   2  -5  984.38   13.23
   1  -2  -5  947.00   14.06
  -1  -2   5  839.29   11.24
   1  -2  -5 1093.91   15.87
   1   2  -5 1011.16   13.99
   1  -2  -4 1862.11   21.87
   1  -2  -4 1988.58   22.38
   1  -2  -4 1855.26   22.06
   1   2  -4 1770.19   22.22
   1   2  -4 1746.71   22.06
   1  -2  -4 1794.00   22.11
   1  -2  -4 1853.37   21.32
   1  -2  -4 1841.38   21.01
   1   2  -4 1741.23   20.87
   1  -2  -4 1886.68   21.02
   1   2  -4 1694.06   20.83
   1  -2  -4 2118.42   21.83
   1   2  -4 2000.53   22.06
   1  -2  -4 1923.59   21.73
  -1  -2   4 1788.28   19.70
   1   2  -4 2077.15   21.52
   1  -2  -4 1796.73   22.02
   1  -2  -4 2030.08   24.21
   1   2  -4 1784.68   22.16
   1  -2  -3  625.65   10.38
   1  -2  -3  793.34    9.63
   1   2  -3  773.77    9.60
   1  -2  -3  852.96    9.91
   1  -2  -3  828.89    9.73
   1   2  -3  795.53    9.67
   1   2  -3  821.89   11.12
  -1  -2   3  755.51    9.18
   1  -2  -3  805.87   10.14
   1  -2  -3  748.03   10.05
   1   2  -3  738.13   10.06
   1  -2  -3  796.91   10.52
   1  -2  -3  741.96    9.86
   1   2  -3  722.69    9.88
   1  -2  -3  846.19   10.82
  -1  -2   2  383.10    5.27
   1  -2  -2  422.54    4.65
   1  -2  -2  406.10    5.82
   1  -2  -2  447.67    5.66
   1  -2  -2  440.75    5.27
   1   2  -2  384.51    5.26
   1  -2  -2  390.41    5.27
   1   2  -2  416.63    5.53
   1   2  -2  429.00    5.28
   1  -2  -1 1234.69   12.76
  -1   2   1 1036.12   13.34
   1   2  -1 1179.92   12.28
  -1  -2   1 1101.25   12.07
   1  -2  -1 1109.17   11.74
   1  -2  -1 1345.10   12.30
  -1  -2   0  459.81    5.62
   1  -2   0  461.46    5.96
  -1   2  -1   13.48    1.41
   1   2   1   11.57    0.91
   1   2   2    5.05    0.81
  -1  -2  -2    7.14    1.06
  -1   2  -2    4.90    0.72
  -1  -2  -3  692.90    8.18
   1   2   3  730.35   10.11
  -1  -2  -3  722.18   10.28
  -1   2  -3  754.94   10.64
  -1  -2  -3  702.85   10.25
  -1  -2  -3  775.36    9.68
  -1  -2  -3  745.10    9.69
  -1  -2  -3  668.24   10.82
  -1   2  -3  739.16    9.62
  -1  -2  -4   39.11    1.40
  -1  -2  -4   65.07    2.87
  -1   2  -4   40.80    2.02
  -1  -2  -4   56.65    2.54
  -1   2  -4   49.25    2.05
  -1   2  -4   53.44    2.75
  -1  -2  -4   48.47    2.55
  -1  -2  -4   64.37    3.13
  -1  -2  -4   55.92    2.54
  -1   2  -4   80.96    3.12
  -1   2  -5  513.61    9.12
  -1  -2  -5  359.58    7.91
  -1   2  -5  479.79    8.04
  -1   2  -5  415.33    7.04
  -1  -2  -5  407.53    8.37
  -1  -2  -5  484.25    9.24
  -1  -2  -5  515.48    8.97
   1   2   6  971.96   13.60
  -1   2  -6 1034.29   15.10
  -1  -2  -6 1018.83   14.91
  -1   2  -6  983.45   14.09
  -1  -2  -6 1023.58   15.50
  -1  -2  -6 1007.44   15.71
  -1   2  -6 1046.25   15.24
  -1  -2  -6  987.49   14.66
  -1  -2  -6 1104.98   15.49
   1  -2   6 1004.30   14.02
  -1   2  -6 1150.92   16.22
  -1  -2  -7  114.94    4.62
  -1   2  -7  124.04    4.23
  -1  -2  -7  121.86    4.96
  -1   2  -7  108.57    4.24
  -1   2  -7  113.43    4.33
  -1   2  -7  112.90    4.51
  -1  -2  -7  116.87    4.37
  -1  -2  -7  122.57    4.59
   1  -2   7  105.81    3.72
  -1  -2  -8  454.11    9.96
  -1  -2  -8  445.19   10.01
  -1   2  -8  420.32    9.48
  -1  -2  -8  424.86    9.45
  -1   2  -8  442.66    9.84
  -1  -2  -8  428.66    9.50
  -1  -2  -8  455.41   11.10
  -1  -2  -9  351.79    9.12
  -1  -2  -9  357.50    9.34
  -1  -2  -9  327.10    8.91
  -1   2  -9  342.69    9.06
  -1   2  -9  337.61    9.04
  -1  -2  -9  354.30    9.06
  -1  -2  -9  330.95    8.77
  -1   2  -9  339.51    8.93
  -1   2  -9  341.08    9.31
  -1  -2  -9  361.99   10.53
  -1  -2 -10  760.59   14.94
  -1   2 -10  777.20   15.30
  -1   2 -10  756.88   13.84
  -1   2 -10  782.16   14.92
  -1  -2 -10  785.14   15.12
  -1  -2 -10  748.59   14.93
  -1  -2 -10  758.05   14.93
  -1   2 -10  779.04   15.19
  -1  -2 -10  806.67   17.14
  -1   2 -10  757.77   15.10
  -1   2 -10  784.82   15.36
  -1  -2 -10  810.89   15.45
  -1  -2 -10  796.20   15.29
  -1   2 -11   60.82    4.10
  -1  -2 -11   57.99    4.01
  -1   2 -11   54.15    4.15
  -1  -2 -11   48.10    3.97
  -1  -2 -11   54.29    4.00
  -1   2 -11   54.24    4.05
  -1  -2 -12   43.09    3.57
  -1   2 -12   47.87    3.84
  -1  -2 -12   38.40    3.64
  -1   2 -12   37.21    3.67
  -1   2 -12   39.00    3.75
  -1  -2 -12   41.80    3.72
  -1   2 -12   47.56    4.01
  -1  -2 -12   38.10    3.50
  -1  -2 -12   39.83    3.98
  -1   2 -13  233.55    8.69
  -1  -2 -13  221.84    8.44
  -1  -2 -13  218.20    8.07
  -1  -2 -13  224.33    8.47
  -1   2 -13  241.28    8.83
  -1   2 -13  243.55    8.85
  -1   2 -13  256.59    8.73
  -1  -2 -13  240.27    8.12
  -1   2 -14  247.28    8.34
  -1  -2 -14  262.38    9.39
  -1  -2 -14  244.56    8.61
  -1   2 -14  272.18    9.32
  -1  -2 -14  269.61    9.26
  -1   2 -14  253.04    8.85
  -1   2 -15    4.63    1.74
  -1  -2 -15    6.45    1.79
  -1  -2 -15    4.47    1.42
  -1   2 -15    6.69    1.68
  -1   2 -15    5.53    1.73
  -1  -2 -15    7.00    1.73
  -1   2 -16  477.30   10.08
  -1  -2 -16  459.26   10.07
  -1   2 -16  490.31   10.41
  -1   2 -17  163.43    4.31
   1   3 -17   13.46    1.67
   1   3 -17   16.78    1.57
   1   3 -16   67.16    4.07
   1   3 -16   57.76    3.65
   1   3 -15   32.99    3.47
   1  -3 -15   30.51    3.15
   1  -3 -14  310.88    9.84
   1   3 -14  312.49    9.96
   1   3 -14  331.21   10.30
   1  -3 -14  306.08    9.61
   1  -3 -14  314.89    9.65
   1  -3 -13    5.23    1.90
   1  -3 -13    4.17    1.59
   1   3 -13    2.54    1.54
   1  -3 -13    3.13    1.65
   1   3 -13    3.33    1.64
   1   3 -13    3.58    1.51
   1  -3 -13    5.86    1.63
   1   3 -13    2.06    1.33
   1   3 -13    4.57    1.72
   1  -3 -13    5.73    1.72
   1  -3 -12  118.97    6.57
   1  -3 -12  123.86    6.14
   1   3 -12  133.78    6.27
   1   3 -12  136.92    6.41
   1   3 -12  124.64    6.30
   1  -3 -12  117.45    6.07
   1   3 -12  122.08    6.12
   1  -3 -12  126.06    6.11
   1  -3 -12  123.62    6.23
   1   3 -12  132.82    6.31
   1  -3 -12  123.62    6.19
   1  -3 -11  708.05   16.11
   1   3 -11  685.35   15.04
   1  -3 -11  696.83   14.95
   1  -3 -11  689.54   14.88
   1   3 -11  683.84   14.68
   1   3 -11  703.12   14.09
   1  -3 -11  682.99   15.27
   1  -3 -11  681.98   14.59
   1   3 -11  663.09   14.40
   1   3 -11  672.87   14.81
   1  -3 -11  661.23   14.94
   1  -3 -10 1143.38   20.63
   1   3 -10 1156.83   20.06
   1  -3 -10 1159.45   19.64
   1  -3 -10 1179.97   20.07
   1   3 -10 1150.88   19.32
   1  -3 -10 1122.27   19.08
   1  -3 -10 1103.65   18.37
   1   3 -10 1158.57   19.38
   1  -3 -10 1156.47   20.39
   1  -3 -10 1170.58   19.62
   1   3 -10 1110.69   18.84
   1   3 -10 1181.76   20.12
   1  -3 -10 1203.18   21.03
   1   3  -9    7.90    1.70
   1  -3  -9   14.51    2.21
   1  -3  -9   12.94    1.91
   1   3  -9   15.84    2.10
   1   3  -9   16.88    2.43
   1  -3  -9   16.59    2.36
   1   3  -8   10.75    1.69
   1  -3  -8   15.37    2.38
   1  -3  -8   17.30    2.44
   1  -3  -8   23.13    2.70
   1   3  -8    8.43    1.62
   1  -3  -8   15.33    1.95
   1  -3  -8   12.74    1.84
   1  -3  -8   15.76    2.01
   1   3  -8   18.57    2.19
   1   3  -8   16.57    2.38
   1  -3  -8   16.81    2.15
   1  -3  -7  100.62    4.89
   1   3  -7  127.29    4.55
   1   3  -7  141.89    5.36
   1  -3  -7   99.92    4.87
   1  -3  -7  141.76    5.50
   1   3  -7  127.92    4.74
   1  -3  -7  109.54    4.45
   1  -3  -7  154.35    5.23
   1   3  -7  105.13    4.54
   1  -3  -7  103.96    4.45
   1   3  -7  121.01    4.95
   1  -3  -7  117.90    4.77
   1   3  -6  211.39    6.22
   1  -3  -6  205.28    6.09
   1   3  -6  221.01    6.40
   1  -3  -6  234.34    6.36
   1  -3  -6  247.44    6.99
   1   3  -6  246.91    6.16
   1   3  -6  258.36    6.58
   1  -3  -6  227.27    6.86
   1  -3  -6  216.46    6.61
   1  -3  -6  213.68    6.22
   1   3  -6  270.10    5.37
  -1  -3   6  246.52    5.59
   1  -3  -6  284.72    7.02
   1  -3  -6  233.11    7.19
  -1  -3   6  271.25    5.78
   1   3  -5  539.01    9.91
   1  -3  -5  590.51   10.07
   1  -3  -5  680.83   10.81
   1   3  -5  708.29   10.73
   1  -3  -5  655.22   11.12
   1  -3  -5  591.49   10.90
   1  -3  -5  570.67   10.76
   1   3  -5  587.13   11.01
   1   3  -5  574.48   10.86
  -1  -3   5  584.11    9.34
   1  -3  -5  754.16   11.69
   1  -3  -5  550.65   10.51
   1  -3  -5  613.14   10.99
  -1  -3   5  653.83    9.73
   1  -3  -4 1893.78   21.86
   1  -3  -4 2012.93   20.98
   1   3  -4 1799.11   20.64
   1   3  -4 1753.53   22.49
   1  -3  -4 1794.25   22.35
   1   3  -4 1704.81   22.26
   1  -3  -4 1765.01   22.20
   1   3  -4 1690.53   22.22
   1  -3  -4 1781.51   22.30
   1  -3  -4 1555.27   21.39
  -1  -3   4 1850.71   20.48
   1   3  -4 1780.95   20.58
   1  -3  -4 1965.72   20.83
   1  -3  -4 1857.72   21.77
  -1  -3   4 1845.01   20.46
   1  -3  -4 1971.86   21.55
   1  -3  -3  500.52    7.67
   1   3  -3  475.22    6.66
   1  -3  -3  524.57    7.11
   1  -3  -3  493.53    6.71
   1  -3  -3  479.06    7.64
   1   3  -3  477.39    7.79
   1  -3  -3  522.08    7.56
   1  -3  -3  489.65    6.73
   1   3  -3  472.38    6.67
  -1  -3   3  483.03    7.15
   1  -3  -3  434.42    7.87
  -1  -3   3  472.94    7.05
   1   3  -3  469.14    7.69
   1  -3  -3  483.68    7.59
   1  -3  -2   83.63    2.02
   1   3  -2   84.87    2.09
  -1  -3   2   76.90    2.21
   1  -3  -2   71.58    2.46
   1  -3  -2   81.20    2.30
   1  -3  -2   88.01    1.84
   1   3  -2   83.78    1.80
   1   3  -2   88.64    2.41
  -1  -3   2   70.95    2.14
   1  -3  -2   79.45    1.78
   1  -3  -1  423.78    5.59
  -1  -3   1  437.52    5.96
   1   3   0  114.60    2.67
   1  -3   0  110.53    2.55
  -1  -3   0  105.48    2.35
  -1  -3   0  103.50    2.36
   1  -3   1 2612.13   27.49
  -1  -3  -1 2692.73   26.38
  -1  -3  -1 2679.46   26.24
  -1  -3  -2  389.50    5.38
   1   3   2  405.83    6.46
   1  -3   2  377.19    6.69
  -1  -3  -2  385.03    5.52
  -1   3  -2  386.21    5.99
  -1  -3  -2  362.16    5.70
  -1  -3  -3   74.38    2.39
  -1   3  -3   74.85    2.97
  -1  -3  -3   67.95    2.75
  -1  -3  -3   74.14    2.41
  -1  -3  -3   70.66    3.22
  -1   3  -3   77.39    2.04
   1   3   3   63.86    2.62
   1  -3   3   60.30    2.76
   1   3   4  255.99    5.88
  -1   3  -4  314.42    5.75
  -1  -3  -4  357.33    7.68
  -1  -3  -4  298.93    6.09
   1  -3   4  292.56    6.46
  -1  -3  -4  285.64    6.12
  -1  -3  -4  303.58    6.40
  -1   3  -4  329.66    6.85
  -1   3  -4  296.92    5.62
  -1  -3  -4  281.51    5.99
  -1  -3  -4  271.57    4.17
  -1   3  -5  397.75    7.87
  -1  -3  -5  357.71    7.72
  -1  -3  -5  353.31    7.86
  -1   3  -5  381.42    7.47
  -1   3  -5  369.02    7.24
  -1  -3  -5  338.78    7.59
  -1  -3  -5  420.37    8.84
   1   3   5  329.38    7.05
  -1   3  -5  363.86    6.70
   1  -3   5  400.89    7.86
   1   3   6   31.92    2.06
  -1  -3  -6   40.71    2.51
  -1   3  -6   42.80    2.61
  -1  -3  -6   30.52    2.48
  -1   3  -6   50.03    2.66
  -1   3  -6   35.73    2.51
  -1  -3  -6   38.86    2.67
  -1   3  -6   37.11    2.46
  -1  -3  -6   34.62    2.31
   1  -3   6   56.20    2.83
  -1  -3  -6   36.28    2.75
  -1   3  -7  238.40    6.14
  -1   3  -7  228.79    6.71
  -1  -3  -7  238.23    6.91
   1  -3   7  244.85    6.07
  -1  -3  -7  226.56    6.30
  -1   3  -7  231.86    6.50
  -1  -3  -7  228.59    7.27
  -1  -3  -8    6.83    1.41
  -1   3  -8    4.88    1.26
  -1   3  -8    4.69    1.22
  -1  -3  -8    5.16    1.27
  -1  -3  -8    5.08    1.34
  -1   3  -8    6.96    1.23
  -1  -3  -8    4.29    1.35
  -1   3  -8    5.19    1.30
  -1  -3  -9   58.63    4.29
  -1   3  -9   75.70    4.18
  -1  -3  -9   68.79    3.95
  -1   3  -9   64.48    3.91
  -1  -3  -9   66.22    3.98
  -1  -3  -9   62.49    3.68
  -1   3  -9   68.76    3.91
  -1  -3 -10  200.49    8.36
  -1   3 -10  216.83    7.73
  -1  -3 -10  211.17    7.47
  -1   3 -10  204.23    7.34
  -1  -3 -10  208.20    7.35
  -1   3 -10  208.90    7.44
  -1  -3 -10  203.05    7.25
  -1   3 -10  216.37    7.48
  -1  -3 -10  209.81    7.53
  -1  -3 -11 1064.98   21.13
  -1   3 -11 1000.38   18.66
  -1  -3 -11  952.92   17.93
  -1   3 -11  995.89   18.78
  -1  -3 -11 1017.09   18.77
  -1   3 -11 1094.83   19.19
  -1  -3 -11  991.69   18.44
  -1  -3 -12  864.82   19.04
  -1   3 -12  869.20   17.58
  -1  -3 -12  874.34   17.36
  -1  -3 -12  754.33   15.98
  -1   3 -12  844.96   17.28
  -1  -3 -12  836.73   17.15
  -1   3 -12  841.49   17.39
  -1   3 -12  868.59   17.01
  -1  -3 -12  762.44   15.80
  -1   3 -13   23.47    2.88
  -1   3 -13   23.77    2.98
  -1  -3 -13   24.08    2.92
  -1  -3 -13   23.19    2.69
  -1   3 -13   25.20    3.06
  -1   3 -13   22.04    2.89
  -1  -3 -13   28.83    3.19
  -1  -3 -14  152.20    6.28
  -1   3 -14  174.53    7.11
  -1  -3 -14  166.60    7.10
  -1  -3 -14  169.21    6.94
  -1   3 -14  179.34    7.43
  -1  -3 -14  165.56    7.47
  -1   3 -15  259.71    8.10
  -1   3 -15  261.95    8.24
  -1  -3 -15  254.43    7.97
  -1  -3 -15  259.07    8.18
  -1   3 -15  258.19    8.35
  -1   3 -16   19.79    2.13
  -1   3 -17   50.51    2.38
   1   4 -17   27.73    1.94
   1   4 -17   29.90    2.17
   1   4 -16  456.06   10.02
   1   4 -16  433.59   10.26
   1   4 -15  885.47   16.64
   1   4 -15  867.54   16.80
   1   4 -14   20.88    2.71
   1  -4 -14   14.49    2.18
   1   4 -14   16.14    2.45
   1   4 -14   15.31    2.39
   1  -4 -14   12.98    2.17
   1   4 -14   20.06    2.38
   1  -4 -13    8.36    1.88
   1   4 -13    7.50    1.97
   1  -4 -13    8.82    2.27
   1   4 -13    5.59    1.56
   1   4 -13    7.13    1.92
   1   4 -13    9.38    2.06
   1  -4 -13    8.86    2.05
   1   4 -13    9.01    1.99
   1  -4 -13    8.27    1.93
   1   4 -12  133.47    6.37
   1  -4 -12  123.42    6.34
   1  -4 -12  138.49    7.13
   1   4 -12  134.00    6.47
   1  -4 -12  123.59    6.03
   1   4 -12  124.68    6.19
   1   4 -12  135.78    6.58
   1  -4 -12  143.46    6.66
   1  -4 -12  116.85    6.05
   1   4 -11  826.39   16.28
   1  -4 -11  796.63   17.14
   1  -4 -11  771.84   17.42
   1   4 -11  902.44   17.31
   1  -4 -11  843.93   16.95
   1   4 -11  779.13   16.69
   1   4 -11  791.13   16.49
   1  -4 -11  793.64   16.23
   1  -4 -11  806.77   16.59
   1   4 -11  827.71   15.93
   1   4 -11  858.71   16.52
   1  -4 -11  805.43   17.11
   1  -4 -10  159.93    7.18
   1  -4 -10  158.73    6.45
   1   4 -10  163.87    6.75
   1   4 -10  163.91    6.27
   1  -4 -10  129.65    6.51
   1  -4 -10  203.21    7.73
   1   4 -10  190.16    7.08
   1  -4 -10  147.14    6.38
   1   4 -10  158.43    6.79
   1  -4 -10  178.70    7.53
   1   4 -10  213.99    7.55
   1  -4 -10  144.58    6.32
   1   4  -9  639.58   13.14
   1  -4  -9  596.65   13.44
   1   4  -9  517.65   11.28
   1   4  -9  546.07   12.46
   1  -4  -9  538.35   12.10
   1  -4  -9  513.38   13.12
   1  -4  -9  503.13   12.76
   1  -4  -8  114.16    5.77
   1   4  -8  130.62    5.38
   1  -4  -8  138.38    6.09
   1  -4  -8  127.83    5.90
   1  -4  -8  123.14    6.03
   1  -4  -8  114.29    4.94
   1   4  -8  123.17    5.49
   1  -4  -8  130.58    5.50
   1   4  -7 1035.31   16.95
   1  -4  -7 1089.18   16.88
   1   4  -7 1051.61   17.00
   1  -4  -7 1075.95   16.80
   1  -4  -7 1001.18   17.61
   1   4  -7  960.51   15.35
   1  -4  -7  973.91   17.62
   1   4  -7 1088.78   17.22
   1  -4  -7  933.16   17.66
   1  -4  -7 1165.60   17.54
  -1  -4   7 1038.61   14.98
   1  -4  -7 1042.75   16.54
   1   4  -7 1055.58   16.76
   1  -4  -7  979.30   16.18
  -1  -4   7 1030.46   14.80
   1  -4  -6  333.83    8.18
   1   4  -6  362.14    8.34
   1  -4  -6  365.67    8.26
   1  -4  -6  360.00    9.13
   1   4  -6  275.27    7.42
   1  -4  -6  318.73    7.65
   1  -4  -6  311.16    7.57
   1   4  -6  281.73    7.47
   1  -4  -6  342.14    8.26
   1   4  -6  349.06    7.55
   1  -4  -6  298.94    8.24
   1  -4  -6  337.60    8.65
   1  -4  -6  365.50    8.64
  -1  -4   6  352.03    7.50
  -1  -4   6  339.13    7.32
   1   4  -5 1867.35   23.61
   1  -4  -5 2138.45   24.11
   1  -4  -5 2174.87   24.40
   1  -4  -5 2144.42   24.12
   1   4  -5 1839.86   23.52
   1   4  -5 1990.63   24.09
  -1  -4   5 1856.20   23.41
   1  -4  -5 2100.51   25.10
   1  -4  -5 1920.06   25.36
   1   4  -5 2134.57   25.43
   1  -4  -5 2322.81   26.09
   1  -4  -5 2154.07   25.28
   1  -4  -5 1971.04   25.26
   1  -4  -5 1835.85   24.95
  -1  -4   5 1901.70   23.61
   1  -4  -4  284.90    5.48
   1  -4  -4  288.36    5.47
   1   4  -4  258.89    5.24
  -1  -4   4  291.35    6.09
   1  -4  -4  251.03    6.34
   1  -4  -4  254.38    6.46
   1   4  -4  253.49    6.58
   1  -4  -4  247.71    6.38
   1   4  -4  259.41    6.64
   1  -4  -4  274.26    5.89
   1  -4  -4  266.41    6.52
   1  -4  -4  282.97    5.43
   1   4  -4  252.11    5.22
   1  -4  -4  276.73    6.24
  -1  -4   4  304.70    6.15
   1   4  -3  232.15    4.09
   1   4  -3  238.46    4.19
   1  -4  -3  256.71    4.30
   1  -4  -3  246.80    4.18
   1  -4  -3  255.71    4.66
  -1  -4   3  235.96    5.01
   1  -4  -3  235.22    5.41
   1  -4  -3  259.52    5.83
   1   4  -3  234.82    5.76
   1   4  -3  241.91    5.82
   1  -4  -3  261.87    5.79
  -1  -4   3  252.31    5.21
   1  -4  -3  223.80    5.36
   1  -4  -3  242.41    3.92
   1   4  -3  241.07    5.79
   1  -4  -3  263.47    5.80
   1  -4  -2 3378.76   33.35
   1   4  -2 3436.75   33.75
   1  -4  -2 3472.06   33.10
  -1  -4   2 3441.85   34.30
   1  -4  -2 3403.62   33.50
   1   4  -2 3373.12   33.80
   1  -4  -2 3437.11   33.02
  -1  -4   2 3380.43   34.15
  -1   4   1   51.66    1.15
   1   4  -1   65.57    2.28
  -1  -4   1   63.58    2.08
   1  -4  -1   65.54    1.96
   1   4  -1   55.45    1.26
  -1  -4   1   62.32    2.12
   1  -4  -1   63.17    1.93
   1  -4   0   17.69    1.17
   1  -4   0   18.40    1.22
  -1  -4   0   20.76    1.22
  -1  -4   0   20.30    1.18
   1   4   1 2136.27   22.83
   1  -4   1 2219.46   23.23
  -1  -4  -1 2180.44   22.03
  -1  -4  -1 2161.51   21.79
  -1   4  -2 2408.83   25.54
  -1  -4  -2 2300.80   24.87
   1  -4   2 2320.85   26.05
   1   4   2 2338.72   25.44
  -1  -4  -2 2195.43   26.43
  -1  -4  -2 2456.72   24.17
  -1  -4  -2 2420.90   24.43
  -1  -4  -3    7.61    0.82
   1  -4   3    4.05    1.17
  -1  -4  -3    2.04    1.18
  -1  -4  -3    1.77    0.87
  -1   4  -3    5.87    1.13
  -1  -4  -3    2.91    0.61
   1   4   3    2.48    0.94
  -1  -4  -4  114.00    4.50
   1  -4   4   88.42    3.71
  -1  -4  -4  100.42    3.27
  -1  -4  -4   89.53    3.24
  -1   4  -4  109.21    3.77
  -1  -4  -4  102.89    3.57
  -1   4  -5    9.16    1.23
   1  -4   5   22.73    2.07
  -1   4  -5   19.73    1.81
  -1  -4  -5   14.98    1.62
  -1  -4  -5   18.79    2.15
  -1  -4  -5   12.58    1.75
  -1  -4  -5   12.13    1.65
  -1  -4  -6 5161.08   58.50
  -1   4  -6 5435.22   57.41
   1  -4   6 5632.49   57.55
  -1  -4  -6 5547.05   56.87
  -1   4  -6 5812.28   57.61
  -1  -4  -6 5987.63   59.38
  -1  -4  -6 5725.64   56.98
  -1   4  -6 5656.72   57.37
  -1  -4  -6 4933.46   57.68
   1  -4   7 1901.04   24.05
  -1  -4  -7 1891.46   25.85
   1  -4   7 1929.46   24.28
  -1   4  -7 1966.25   24.53
  -1   4  -7 1953.54   24.63
  -1  -4  -7 1972.62   24.43
  -1   4  -8   35.75    2.78
  -1  -4  -8   35.20    2.68
  -1   4  -8   34.33    2.90
  -1  -4  -8   35.93    2.70
  -1   4  -8   33.43    2.69
  -1  -4  -8   30.54    3.03
  -1   4  -8   34.45    2.95
  -1  -4  -8   32.14    2.91
  -1  -4  -9  590.22   13.01
  -1  -4  -9  606.28   12.46
  -1   4  -9  568.62   12.63
  -1   4  -9  573.57   12.35
  -1   4  -9  599.10   12.68
  -1   4  -9  592.70   12.45
  -1  -4  -9  592.94   12.32
  -1  -4  -9  609.16   12.55
  -1   4  -9  577.07   11.52
  -1   4  -9  618.24   13.28
  -1  -4  -9  627.05   14.63
  -1  -4 -10   45.12    3.55
  -1   4 -10   50.81    3.84
  -1  -4 -10   49.86    3.64
  -1  -4 -10   50.78    3.68
  -1   4 -10   52.80    3.78
  -1   4 -10   53.11    3.79
  -1  -4 -10   40.37    3.50
  -1  -4 -10   56.78    4.70
  -1   4 -10   49.66    3.69
  -1   4 -11  116.43    5.95
  -1   4 -11  160.07    6.94
  -1  -4 -11  152.57    6.68
  -1  -4 -11  186.77    8.55
  -1  -4 -11  110.19    5.79
  -1  -4 -11  130.27    6.17
  -1  -4 -11  145.11    6.60
  -1   4 -11  146.53    6.72
  -1   4 -11  131.64    6.41
  -1  -4 -12   56.89    4.20
  -1   4 -12   60.85    4.60
  -1   4 -12   62.16    4.68
  -1  -4 -12   60.22    4.49
  -1   4 -12   59.32    4.39
  -1  -4 -12   69.54    4.84
  -1   4 -12   67.66    4.85
  -1   4 -13  265.85    9.24
  -1   4 -13  250.37    8.91
  -1  -4 -13  247.60    8.72
  -1  -4 -13  263.52    9.08
  -1   4 -13  268.30    9.26
  -1   4 -13  272.44    9.00
  -1   4 -14   54.78    4.00
  -1  -4 -14   50.88    3.81
  -1  -4 -14   47.85    4.13
  -1   4 -15  421.88   10.39
  -1  -4 -15  409.86   10.02
  -1   4 -15  435.72   10.54
  -1   4 -15  395.68   10.19
  -1  -4 -15  407.15   10.03
  -1   4 -16   51.21    2.99
   1   5 -17   19.90    1.77
   1   5 -17   17.58    1.51
   1   5 -16   44.06    3.23
   1   5 -16   35.28    2.80
   1   5 -15  145.24    6.47
   1   5 -15  130.25    5.84
   1   5 -14   37.96    3.45
   1  -5 -14   30.19    3.45
   1   5 -14   34.68    2.97
   1  -5 -13   85.19    5.11
   1   5 -13   82.64    5.10
   1   5 -13   98.29    5.52
   1  -5 -13   85.19    5.17
   1   5 -13   88.74    5.21
   1  -5 -13   81.10    4.90
   1  -5 -13   89.78    5.91
   1   5 -13  109.58    5.78
   1   5 -13  107.49    5.45
   1  -5 -12  352.40   10.56
   1   5 -12  367.66   10.93
   1  -5 -12  338.20   10.65
   1   5 -12  383.52   10.97
   1  -5 -12  351.04   10.38
   1   5 -12  356.77   10.63
   1  -5 -12  356.61   11.68
   1   5 -11  384.77   11.04
   1   5 -11  382.32   11.26
   1   5 -11  387.30   10.78
   1   5 -11  373.48   10.94
   1  -5 -11  366.17   10.61
   1  -5 -11  404.40   11.33
   1  -5 -11  417.23   12.30
   1  -5 -11  367.61   11.29
   1   5 -11  380.72   10.67
   1   5 -10 1315.89   21.95
   1  -5 -10 1295.11   21.54
   1  -5 -10 1201.67   22.70
   1   5 -10 1326.92   21.84
   1   5 -10 1324.74   22.55
   1   5 -10 1314.60   22.11
   1  -5 -10 1321.75   22.02
   1  -5 -10 1331.19   23.24
   1  -5 -10 1213.13   22.70
   1   5 -10 1185.23   20.05
   1  -5 -10 1298.63   21.56
   1  -5  -9  581.81   12.74
   1  -5  -9  527.03   13.92
   1   5  -9  617.03   13.68
   1  -5  -9  637.14   14.51
   1   5  -9  581.44   12.27
   1  -5  -9  587.07   14.66
   1   5  -9  606.99   13.47
   1  -5  -9  624.31   13.31
   1   5  -9  549.95   12.90
   1  -5  -8  340.29   10.84
   1   5  -8  444.64   11.22
   1  -5  -8  382.11    9.75
   1  -5  -8  441.98   10.64
   1   5  -8  431.93   10.77
   1  -5  -8  409.15   11.37
   1  -5  -8  466.84   11.83
   1  -5  -7   15.39    2.15
   1   5  -7   14.86    1.93
   1  -5  -7   16.32    1.99
   1   5  -7   17.86    1.89
   1  -5  -7   14.17    2.16
   1   5  -7   13.64    1.90
   1  -5  -7   14.55    1.93
   1  -5  -7   13.25    2.06
  -1  -5   7   19.65    1.97
   1  -5  -7   15.35    1.94
   1   5  -6  372.78    8.83
   1  -5  -6  425.48    9.13
   1   5  -6  450.00    9.09
   1  -5  -6  475.99    9.83
   1   5  -6  491.49   10.12
  -1  -5   6  472.65    9.58
   1  -5  -6  514.33   11.28
   1  -5  -6  430.73   10.06
  -1  -5   6  488.70    9.59
   1  -5  -6  435.30    9.45
   1   5  -6  374.76    8.76
   1  -5  -6  429.86    9.10
   1  -5  -6  425.63    9.66
   1  -5  -5 3301.76   40.75
  -1  -5   5 3567.42   39.52
   1  -5  -5 3904.18   40.33
   1   5  -5 4080.47   40.94
  -1  -5   5 3588.68   39.41
   1  -5  -5 3284.05   40.37
   1   5  -5 3330.15   37.87
   1  -5  -5 3778.08   38.43
   1  -5  -5 3595.73   38.27
   1   5  -5 3366.69   37.83
   1  -5  -5 3772.55   38.38
   1  -5  -4 5520.80   56.49
   1  -5  -4 5995.00   56.08
   1  -5  -4 5563.19   60.12
   1  -5  -4 5715.63   53.89
  -1  -5   4 5856.55   58.43
  -1  -5   4 5933.59   58.62
   1   5  -4 5478.86   55.78
   1   5  -4 5482.46   55.97
   1  -5  -4 5910.91   56.16
   1  -5  -4 6322.71   59.33
   1   5  -4 6505.51   59.77
   1  -5  -4 5686.43   54.43
   1  -5  -3  563.00    9.42
   1  -5  -3  563.77    9.42
   1   5  -3  555.70    9.43
   1   5  -3  550.20    9.47
  -1  -5   3  501.52    8.49
   1  -5  -3  494.50    6.67
   1  -5  -3  481.57    9.19
   1   5  -3  475.39    6.63
   1  -5  -3  494.02    6.98
  -1  -5   3  502.88    8.59
   1  -5  -3  493.07    6.59
   1   5  -3  461.77    6.49
   1  -5  -3  502.29    6.83
   1  -5  -2   33.47    1.97
  -1  -5   2   44.78    2.08
   1  -5  -2   46.10    1.76
   1   5  -2   30.35    1.92
   1   5  -2   32.52    1.95
   1  -5  -2   32.73    1.94
   1  -5  -2   32.11    1.94
  -1  -5   2   40.95    2.05
   1  -5  -2   41.70    1.71
  -1   5   1   32.10    1.12
  -1  -5   1   34.50    1.07
  -1  -5   1   37.07    1.79
   1  -5  -1   45.29    1.88
   1  -5  -1   40.83    1.29
   1   5  -1   40.05    1.49
  -1  -5   1   38.26    1.86
   1  -5  -1   44.40    1.86
   1   5  -1   39.48    1.48
   1  -5  -1   43.37    1.34
   1   5  -1   37.76    2.00
  -1  -5   0  136.49    3.31
  -1  -5   0  136.96    3.36
   1  -5   0  140.85    3.51
   1   5   0  138.52    3.73
   1  -5   0  144.75    3.51
   1  -5   1 1095.49   13.80
   1  -5   1 1048.17   13.55
  -1  -5  -1  987.46   13.16
  -1  -5  -1 1032.74   12.40
  -1   5  -1 1117.92   12.44
  -1  -5  -1 1025.58   12.05
   1   5   1 1076.94   13.77
  -1  -5  -1 1029.40   12.61
   1  -5   2   32.16    2.16
  -1  -5  -2   37.30    1.89
  -1   5  -2   39.60    1.97
   1  -5   2   29.17    2.03
  -1  -5  -2   31.65    2.27
  -1  -5  -2   30.24    1.56
  -1  -5  -2   27.98    1.58
   1   5   2   32.23    1.99
  -1  -5  -3 1084.36   16.51
   1  -5   3 1026.57   15.50
  -1  -5  -3  999.23   12.28
  -1  -5  -3 1233.82   14.65
  -1   5  -3 1305.04   15.14
  -1  -5  -3 1077.81   13.46
  -1  -5  -3 1095.14   13.20
   1  -5   3 1035.73   15.63
   1   5   3  988.62   14.69
  -1   5  -3 1276.61   15.09
  -1   5  -4 1178.88   14.98
  -1  -5  -4 1155.24   14.56
  -1  -5  -4  936.35   12.67
  -1  -5  -4 1147.89   14.53
  -1   5  -4 1210.19   15.08
  -1  -5  -4  952.79   12.00
   1  -5   4  929.56   15.19
   1  -5   4  938.26   15.36
  -1  -5  -4 1203.63   17.30
  -1  -5  -5  250.66    7.27
  -1   5  -5  194.44    5.23
   1   5   5  174.56    5.31
  -1   5  -5  228.46    5.89
  -1  -5  -5  227.20    5.71
  -1  -5  -5  195.59    5.31
   1  -5   5  215.67    6.47
   1  -5   5  198.63    6.16
  -1  -5  -6   36.69    2.86
  -1   5  -6   25.59    2.29
  -1   5  -6   30.74    2.57
  -1  -5  -6   30.31    2.49
  -1  -5  -6   30.71    3.00
   1  -5   6   34.59    2.90
  -1  -5  -6   32.97    2.48
  -1   5  -6   30.14    2.50
   1  -5   6   38.89    2.92
   1  -5   7  197.37    6.24
  -1   5  -7  236.60    7.12
  -1  -5  -7  149.69    6.33
  -1   5  -7  230.57    6.68
  -1  -5  -7  216.96    6.29
  -1  -5  -7  127.35    5.68
  -1   5  -8  177.52    6.68
  -1  -5  -8  187.74    6.28
  -1   5  -8  198.12    6.53
  -1  -5  -8  132.66    6.42
  -1  -5  -8  149.39    6.28
  -1   5  -8  174.15    6.11
  -1  -5  -8  179.45    6.07
   1  -5   8  165.83    5.78
   1  -5   8  175.49    5.82
  -1  -5  -9  400.09   10.84
  -1   5  -9  470.62   11.06
  -1  -5  -9  444.46   10.63
  -1   5  -9  450.45   10.92
  -1  -5  -9  452.86   10.71
  -1   5  -9  437.15   10.97
  -1  -5  -9  420.77   12.17
  -1   5  -9  492.69   12.00
  -1  -5 -10  258.02    8.65
  -1  -5 -10  286.28    8.76
  -1   5 -10  285.07    8.88
  -1   5 -10  282.81    9.06
  -1   5 -10  312.14    9.50
  -1  -5 -10  297.13   10.73
  -1  -5 -11  344.70   10.10
  -1   5 -11  350.18   10.31
  -1  -5 -11  362.65   12.10
  -1   5 -11  379.60   10.88
  -1  -5 -11  355.12   10.25
  -1   5 -11  363.60   10.42
  -1   5 -12  889.80   17.78
  -1  -5 -12  843.37   17.12
  -1  -5 -12  889.40   19.71
  -1   5 -12  899.39   17.79
  -1   5 -12  892.29   17.83
  -1  -5 -12  862.89   17.28
  -1  -5 -13  128.02    6.22
  -1   5 -13  132.43    6.44
  -1  -5 -13  134.54    7.11
  -1   5 -13  148.70    6.74
  -1   5 -14  423.41   11.06
  -1   5 -14  392.81   10.50
  -1  -5 -14  383.83   10.18
  -1  -5 -14  379.49   10.34
  -1   5 -14  387.79   10.65
  -1  -5 -14  430.71   11.99
  -1   5 -14  370.28    9.91
  -1   5 -15  262.33    7.90
  -1   5 -15  263.20    7.74
  -1  -5 -15  248.39    7.34
  -1   5 -16   71.71    3.41
   1   6 -17    6.30    1.02
   1   6 -17    6.31    0.91
   1   6 -16  564.03   11.08
   1   6 -16  553.03   10.52
   1   6 -15  848.95   15.94
   1   6 -15  890.28   15.69
   1   6 -14    6.63    1.73
   1  -6 -14    5.48    1.90
   1   6 -13   20.41    2.67
   1   6 -13   19.23    2.57
   1   6 -12   51.05    4.11
   1   6 -12   50.60    4.08
   1  -6 -12   47.94    4.18
   1   6 -12   48.97    4.04
   1  -6 -12   51.46    4.09
   1   6 -12   51.33    3.88
   1  -6 -12   65.84    5.11
   1  -6 -12   53.02    4.18
   1   6 -12   51.79    4.19
   1   6 -11  468.36   12.00
   1   6 -11  412.00   10.97
   1  -6 -11  357.78   11.52
   1   6 -11  407.97   11.39
   1  -6 -11  396.40   11.05
   1   6 -11  463.68   12.10
   1  -6 -11  385.99   11.98
   1   6 -11  413.36   11.63
   1  -6 -11  387.59   11.09
   1   6 -10  208.89    7.77
   1  -6 -10  129.35    6.89
   1   6 -10  172.17    6.60
   1  -6 -10  162.55    6.79
   1   6 -10  169.25    7.04
   1   6 -10  213.12    8.03
   1  -6 -10  135.14    6.92
   1   6 -10  163.46    7.11
   1  -6 -10  151.72    6.72
   1  -6 -10  153.62    6.85
   1   6  -9  617.59   13.88
   1   6  -9  535.69   11.71
   1  -6  -9  500.40   12.12
   1   6  -9  513.97   12.48
   1  -6  -9  493.79   11.96
   1   6  -9  585.95   13.45
   1  -6  -9  484.96   12.86
   1  -6  -8   53.06    4.14
   1   6  -8   42.35    3.58
   1  -6  -8   47.55    3.65
   1   6  -8   41.36    3.45
   1  -6  -8   48.93    3.65
   1   6  -8   46.64    3.17
   1  -6  -7  937.92   15.83
   1  -6  -7  977.19   17.29
   1   6  -7  868.11   14.22
   1   6  -7  706.74   14.21
   1  -6  -7  834.96   14.91
   1  -6  -7  832.72   15.86
   1  -6  -7  854.83   15.26
   1   6  -7  703.69   14.51
  -1  -6   7  982.29   15.60
  -1  -6   6   61.58    3.65
   1  -6  -6   62.63    3.76
   1   6  -6   66.30    3.41
   1  -6  -6   56.80    3.29
   1  -6  -6   57.19    3.23
   1   6  -6   57.18    3.29
   1   6  -6   53.55    3.11
   1  -6  -6   61.82    3.39
  -1  -6   6   64.44    3.65
  -1  -6   5  667.82   12.63
   1   6  -5  862.88   13.44
   1  -6  -5  826.42   12.99
  -1  -6   5  735.79   13.17
   1   6  -5  648.87   10.72
   1  -6  -5  789.13   11.70
   1   6  -5  673.92   11.04
   1  -6  -5  778.94   11.49
   1  -6  -5  748.03   13.83
  -1  -6   4   14.70    1.84
  -1  -6   4   13.52    1.85
   1  -6  -4   13.13    1.06
   1  -6  -4   11.96    1.61
   1   6  -4    8.18    1.47
   1   6  -4   10.08    1.03
   1  -6  -4   12.80    1.14
   1  -6  -4   13.35    2.10
   1  -6  -4   12.50    1.13
   1   6  -4    9.48    1.03
  -1  -6   3  257.81    6.21
   1  -6  -3  245.13    4.77
   1  -6  -3  240.85    4.61
   1  -6  -3  207.56    5.07
   1   6  -3  198.98    4.94
   1  -6  -3  251.69    7.14
  -1  -6   3  255.20    6.12
  -1  -6   2 1085.06   14.12
   1  -6  -2 1058.37   12.75
  -1  -6   2 1070.69   13.88
   1  -6  -2 1063.14   12.64
   1  -6  -2 1102.19   15.58
   1  -6  -1    6.66    0.99
  -1  -6   1    6.88    1.09
   1  -6  -1    7.56    1.31
   1  -6  -1    7.93    1.01
  -1  -6   1    6.74    1.07
  -1  -6   0  176.00    4.20
  -1  -6   0  173.00    4.21
   1  -6   0  177.35    4.43
   1   6   0  165.55    4.70
  -1  -6  -1  811.09    8.70
   1  -6   1  979.36   12.93
  -1  -6  -1  809.58    8.67
  -1  -6  -1  999.59   11.92
   1  -6   1 1009.68   12.96
   1   6   1  980.21   13.38
  -1  -6  -1  967.77   11.54
   1  -6   1  868.17    9.12
   1  -6   2 1857.49   21.48
  -1   6  -2 1461.04   17.28
  -1  -6  -2 1569.69   17.56
  -1  -6  -2 1890.32   19.19
   1  -6   2 1808.98   21.15
  -1  -6  -2 1756.55   21.62
  -1  -6  -2 1869.58   19.43
   1   6   2 1704.47   20.92
  -1  -6  -2 1548.60   17.56
  -1   6  -2 1490.30   17.27
   1  -6   3  388.01    8.73
  -1   6  -3  354.32    6.70
  -1  -6  -3  416.32    7.08
  -1  -6  -3  419.63    6.93
   1  -6   3  379.93    8.52
  -1  -6  -3  425.63    9.58
  -1  -6  -3  401.59    7.11
  -1  -6  -3  430.84    7.19
  -1   6  -3  372.02    6.88
   1   6   3  378.15    8.22
  -1   6  -4  301.95    6.55
  -1  -6  -4  311.62    6.57
  -1  -6  -4  270.56    5.39
  -1  -6  -4  347.01    8.86
   1  -6   4  253.01    7.23
   1  -6   4  263.93    7.46
   1   6   4  212.15    6.34
  -1   6  -4  305.87    6.54
  -1  -6  -4  321.73    6.64
   1   6   5   34.55    2.53
  -1  -6  -5   48.90    2.76
  -1   6  -5   46.92    2.78
  -1  -6  -5   53.67    3.62
   1  -6   5   44.91    3.28
   1  -6   5   48.15    3.27
  -1  -6  -5   37.13    2.27
  -1   6  -6 4341.15   47.38
  -1  -6  -6 4453.71   47.27
   1  -6   6 4234.66   48.93
  -1   6  -6 4555.69   47.91
  -1  -6  -6 4349.37   47.28
  -1   6  -7 1947.81   25.26
  -1   6  -7 1958.71   25.27
  -1  -6  -7 1895.73   24.62
   1  -6   7 1734.78   25.01
   1  -6   7 1766.25   25.19
  -1  -6  -7 1849.11   24.64
  -1   6  -7 1879.50   24.98
  -1   6  -8  143.62    6.24
   1  -6   8  130.58    5.44
  -1   6  -8  155.65    5.99
  -1  -6  -8  149.24    5.77
  -1   6  -8  144.56    5.79
  -1   6  -9  197.07    7.34
  -1   6  -9  210.53    7.35
  -1  -6  -9  212.47    7.28
  -1   6  -9  196.47    7.64
  -1  -6  -9  221.50    8.93
  -1  -6 -10   15.62    2.81
  -1   6 -10   13.39    2.23
  -1   6 -10   12.66    2.17
  -1   6 -10   15.43    2.20
  -1  -6 -10   11.80    1.96
  -1   6 -10   11.68    2.02
  -1  -6 -10   12.66    2.02
  -1   6 -11   52.32    4.06
  -1   6 -11   65.09    4.45
  -1  -6 -11   58.59    4.25
  -1   6 -11   63.41    4.59
  -1   6 -11   58.74    4.28
  -1  -6 -11   59.14    4.22
  -1   6 -12  131.19    6.21
  -1  -6 -12  177.36    8.38
  -1  -6 -12  143.46    6.54
  -1   6 -12  146.85    6.72
  -1   6 -12  162.90    7.10
  -1  -6 -12  156.76    6.80
  -1   6 -12  144.25    6.77
  -1   6 -13  140.72    6.18
  -1  -6 -13  168.24    7.87
  -1  -6 -13  144.73    6.38
  -1   6 -13  151.58    6.59
  -1   6 -13  148.68    6.42
  -1  -6 -13  136.88    6.07
  -1   6 -13  159.78    6.96
  -1   6 -14  106.18    4.95
  -1  -6 -14   80.17    5.13
  -1   6 -14   79.31    4.48
  -1  -6 -14   74.49    4.24
  -1   6 -14   87.79    4.66
  -1  -6 -14   77.55    4.27
  -1   6 -14  101.39    5.18
  -1   6 -15  292.88    8.07
  -1   6 -16   35.79    2.32
   1   7 -16    7.79    1.53
   1   7 -16    6.71    1.35
   1   7 -15   60.72    3.96
   1   7 -15   48.72    3.40
   1   7 -14  110.42    5.46
   1  -7 -14  103.68    5.86
   1   7 -13    6.78    1.70
   1   7 -13    7.86    1.82
   1  -7 -13    5.15    1.90
   1  -7 -12  165.49    7.90
   1   7 -12  167.57    7.05
   1   7 -12  165.46    6.67
   1   7 -12  175.64    7.34
   1  -7 -11  126.63    6.84
   1   7 -11  137.27    6.22
   1   7 -11  133.09    6.20
   1  -7 -10  428.88   12.58
   1  -7 -10  433.18   11.66
   1   7 -10  430.60   11.64
   1   7 -10  403.43   10.59
   1  -7  -9    3.50    1.61
   1   7  -9    4.31    1.62
   1   7  -9    3.49    1.34
   1  -7  -9    4.18    1.90
   1  -7  -8  120.45    5.63
   1  -7  -8  129.51    6.45
   1   7  -8  121.00    5.66
   1   7  -8  119.64    5.13
  -1  -7   7  216.94    7.34
  -1  -7   7  236.73    7.50
  -1  -7   6  257.66    8.03
   1  -7  -6  255.18    7.82
   1   7  -6  248.71    6.98
  -1  -7   5  936.36   16.38
   1  -7  -5  974.06   16.79
  -1  -7   4 1862.01   24.61
  -1  -7   4 1829.21   24.31
   1  -7  -3  132.01    3.66
  -1  -7   3  138.77    4.94
   1  -7  -3  132.99    5.81
   1  -7  -3  126.86    3.69
  -1  -7   3  127.67    4.65
   1  -7  -2  625.84    9.67
  -1  -7   2  636.15   10.80
  -1  -7   2  612.14   10.47
   1  -7  -1   33.02    2.01
  -1  -7   1   39.37    2.35
   1  -7  -1   39.30    3.09
  -1  -7   1   39.02    2.26
   1  -7  -1   35.00    2.01
  -1  -7   0  142.75    4.07
  -1  -7   0  142.81    4.13
   1  -7   0  146.64    5.08
   1  -7   0  152.05    4.41
  -1  -7   0  138.75    4.04
   1  -7   0  154.43    4.49
  -1  -7  -1 1363.15   16.86
  -1  -7  -1 1385.57   17.21
   1  -7   1 1452.85   18.74
   1   7   1 1353.14   19.25
   1  -7   1 1477.52   18.80
   1  -7   2  397.29    8.65
   1   7   2  372.26    8.69
   1  -7   2  389.37    8.60
  -1  -7  -2  379.10    7.18
  -1  -7  -2  372.11    6.99
   1  -7   3  144.56    5.37
   1   7   3  116.51    4.91
  -1  -7  -3  146.17    4.07
   1  -7   3  142.42    5.39
  -1  -7  -3  140.65    4.18
  -1  -7  -3  123.64    5.22
  -1  -7  -4   20.92    1.66
   1  -7   4   19.83    2.39
  -1  -7  -4   18.38    1.48
  -1  -7  -4   22.36    2.56
   1  -7   5   80.88    4.52
   1  -7   6   58.00    3.89
   1  -7   6   73.36    4.29
   1  -7   7  143.65    6.05
  -1   7  -7  144.24    5.73
  -1   7  -8    6.04    1.66
   1  -7   8    9.41    1.78
   1  -7   8    7.10    1.60
  -1  -7  -9  161.93    7.72
  -1   7  -9  170.72    6.97
  -1  -7 -10  142.30    7.62
  -1   7 -10  136.53    6.45
  -1   7 -10  130.08    6.25
  -1  -7 -11  469.83   13.99
  -1   7 -11  464.17   11.90
  -1   7 -11  489.68   12.62
  -1   7 -12  311.33    9.35
  -1   7 -12  302.77    9.65
  -1  -7 -13   12.38    2.50
  -1   7 -14   98.36    4.99
  -1   7 -14   84.72    4.27
  -1  -7 -14   94.19    5.33
  -1   7 -15   70.71    3.75
  -1   7 -16   17.31    1.66
   1   8 -16  173.03    4.77
   1   8 -16  159.17    4.76
   1   8 -15  181.28    5.88
   1   8 -15  170.36    5.90
   1  -8 -14    2.90    1.85
   1   8 -14    2.71    1.52
   1   8 -14    1.96    1.31
   1   8 -13   33.49    3.18
   1  -8 -13   40.86    3.95
   1   8 -12   55.90    3.87
   1   8 -12   62.53    4.34
   1   8 -12   53.54    3.96
   1   8 -11   93.65    5.42
   1   8 -11   90.11    5.13
   1  -8 -11   91.14    5.83
   1   8 -11   86.75    4.97
   1  -8 -10    8.13    2.23
   1   8 -10    4.64    1.67
   1   8 -10    4.60    1.65
   1   8 -10    3.16    1.74
   1  -8  -9  340.28   10.24
   1   8  -9  328.70    9.33
   1   8  -9  320.58   10.18
   1  -8  -9  326.25   10.74
   1   8  -8  136.88    5.71
   1   8  -8  134.38    5.89
  -1  -8   8  140.73    6.07
   1  -8  -8  131.26    6.71
   1  -8  -8  142.01    6.34
   1  -8  -7    8.41    1.92
   1  -8  -7    6.13    1.78
  -1  -8   7    4.80    1.51
   1   8  -7    6.58    1.48
   1  -8  -6  440.47   11.66
  -1  -8   6  461.89   11.72
   1   8  -6  480.84   10.42
   1  -8  -6  489.23   11.67
  -1  -8   6  466.72   12.00
  -1  -8   5  481.11   11.93
   1  -8  -5  513.66   11.87
  -1  -8   5  477.29   11.61
  -1  -8   4  436.74   10.63
   1  -8  -4  436.00   11.08
  -1  -8   3  362.31    8.86
   1  -8  -3  339.18    6.80
   1  -8  -3  366.53   10.16
   1  -8  -3  327.50    6.40
   1  -8  -2    5.15    1.08
  -1  -8   2    5.01    1.27
  -1  -8   2    5.17    1.22
   1  -8  -2    4.76    0.97
   1  -8  -2    6.06    1.85
  -1  -8   1  434.12    8.57
   1  -8  -1  455.39    8.37
   1  -8  -1  451.95    8.51
  -1  -8   1  447.25    8.95
   1  -8  -1  428.32   10.81
   1  -8   0  576.84   10.18
  -1  -8   0  557.20    9.59
   1  -8   0  579.26   10.07
  -1  -8   0  554.32    9.74
   1  -8   1  396.78    8.61
  -1  -8  -1  363.57    7.21
   1  -8   1  403.06    8.59
  -1  -8  -1  373.32    7.49
  -1  -8  -2   52.05    2.70
   1  -8   2   53.63    3.35
  -1  -8  -2   56.23    2.68
  -1  -8  -3   18.34    1.61
   1   8   3   18.05    2.29
  -1  -8  -3   16.81    1.65
   1  -8   3   18.52    2.31
   1  -8   4  205.06    7.41
  -1  -8  -4  192.13    5.26
   1  -8   5  224.14    8.12
   1  -8   5  251.13    8.52
   1  -8   6  202.10    7.84
   1  -8   7  252.04    8.56
  -1   8  -7  248.80    7.75
   1  -8   7  229.65    8.32
   1  -8   8   39.71    3.48
   1  -8   8   33.93    3.19
  -1   8  -8   41.21    3.60
  -1   8  -9   43.94    3.74
  -1  -8  -9   47.76    4.39
  -1   8 -10  211.26    8.06
  -1   8 -10  191.05    7.62
  -1  -8 -10  212.08    9.42
  -1   8 -11    8.54    2.21
  -1   8 -11    8.73    1.91
  -1  -8 -11    5.29    2.37
  -1   8 -12    0.83    1.27
  -1  -8 -12    2.79    1.81
  -1   8 -12    3.03    1.29
  -1  -8 -13   43.00    4.00
  -1   8 -13   56.15    4.01
  -1  -8 -14   53.54    3.99
  -1   8 -14   53.40    3.63
  -1   8 -14   43.29    3.01
  -1   8 -15   14.88    1.77
   1   9 -16    7.40    1.03
   1   9 -15    8.19    1.40
   1   9 -15    7.65    1.39
   1   9 -14  441.37   10.34
   1   9 -14  486.47   10.64
   1  -9 -13  328.74   10.62
   1   9 -13  374.70   10.02
   1   9 -12    5.90    1.76
   1   9 -12    3.48    1.55
   1  -9 -12    7.95    2.22
   1   9 -11  130.45    6.06
   1   9 -11  143.10    6.29
   1   9 -10  105.92    5.99
   1   9 -10  100.02    5.51
   1   9 -10   93.65    5.05
   1   9  -9  419.16   11.55
  -1  -9   9  410.47   11.06
  -1  -9   9  412.93   11.00
   1   9  -9  413.03   10.64
   1  -9  -9  400.29   11.43
   1   9  -8   33.46    2.99
  -1  -9   8   39.56    3.50
   1   9  -8   33.24    3.10
   1  -9  -8   37.33    3.54
   1  -9  -8   33.75    3.62
  -1  -9   8   34.58    3.42
  -1  -9   7   56.14    4.42
   1  -9  -7   57.97    4.23
  -1  -9   7   52.63    4.11
   1   9  -7   54.47    3.54
   1  -9  -7   50.93    4.30
   1  -9  -6    4.48    1.79
  -1  -9   6    1.11    1.44
   1  -9  -5  145.69    6.61
  -1  -9   5  128.69    6.31
  -1  -9   5  129.75    6.58
   1  -9  -4   65.78    4.59
  -1  -9   4   60.47    4.27
  -1  -9   4   52.56    3.89
  -1  -9   3  104.59    4.93
   1  -9  -3   91.90    3.47
  -1  -9   3  105.68    5.12
   1  -9  -3   95.53    3.68
   1  -9  -2  159.08    6.75
  -1  -9   2  171.52    5.86
   1  -9  -2  175.24    5.31
  -1  -9   2  175.57    6.09
  -1  -9   1  829.59   13.77
   1  -9  -1  817.37   13.29
  -1  -9   1  809.55   13.46
  -1  -9   0 1587.30   20.82
  -1  -9   0 1617.84   21.15
   1  -9   1  137.45    5.18
   1  -9   1  139.49    5.26
  -1  -9  -1  129.62    4.40
  -1  -9  -1  139.20    4.65
   1  -9   2   27.74    2.65
   1  -9   2   24.67    2.60
  -1  -9  -2   27.76    2.13
  -1  -9  -2   29.57    2.23
   1  -9   3   51.23    3.81
   1  -9   3   44.20    3.68
  -1  -9  -3   46.75    2.71
  -1  -9  -3   48.25    2.87
   1  -9   4 1484.42   23.80
   1  -9   4 1412.53   23.61
   1  -9   5  501.16   13.04
  -1   9  -6   88.62    4.74
   1  -9   6   99.38    5.86
   1  -9   7   49.16    4.15
  -1   9  -7   56.25    3.69
   1  -9   7   50.09    4.04
   1  -9   8  397.00   10.97
  -1   9  -8  386.80   11.09
   1  -9   8  359.73   10.68
  -1   9  -9   64.29    4.45
   1  -9   9   54.17    4.08
  -1  -9  -9   57.28    4.92
   1  -9   9   52.63    3.98
  -1  -9 -10   13.08    2.75
  -1   9 -10   18.76    2.57
  -1   9 -10   18.79    2.68
  -1   9 -11  362.88   10.28
  -1   9 -11  414.23   11.37
  -1   9 -12   11.05    1.87
  -1  -9 -12   12.96    2.57
  -1  -9 -13  425.32   11.82
  -1   9 -13  463.91   11.09
  -1   9 -14   11.14    1.58
  -1  -9 -14   14.60    2.25
  -1   9 -14   13.08    1.99
  -1   9 -15   12.07    1.51
   1  10 -15    8.50    1.29
   1  10 -14    2.52    1.34
   1  10 -14    4.83    1.46
   1  10 -13  112.30    5.24
   1  10 -13  109.69    5.22
   1  10 -12  216.98    7.51
   1 -10 -12  203.72    8.34
   1  10 -11  483.28   12.54
   1  10 -11  452.15   11.51
   1  10 -10  218.02    8.20
   1  10 -10  220.19    7.82
   1 -10 -10  225.16    9.18
  -1 -10  10  208.04    7.62
  -1 -10   9  261.94    9.07
  -1 -10   9  257.81    8.93
   1  10  -9  266.52    9.22
   1 -10  -9  259.21    9.89
   1  10  -8  212.33    7.68
   1 -10  -8  223.59    9.14
  -1 -10   8  208.98    8.19
   1 -10  -7   45.49    4.21
   1 -10  -7   49.83    4.09
  -1 -10   7   53.28    4.58
  -1 -10   6 1219.23   22.34
  -1 -10   6 1188.43   22.84
   1 -10  -5  281.19    9.84
  -1 -10   5  304.05   10.28
  -1 -10   5  292.54   10.41
  -1 -10   4  786.71   16.53
   1 -10  -4  798.05   17.01
   1 -10  -3  839.98   13.67
  -1 -10   3  924.10   16.86
   1 -10  -2  363.78    8.35
  -1 -10   2  384.75    9.75
   1 -10  -2  392.41    8.64
  -1 -10   2  382.76    9.62
   1 -10  -1  587.87   11.17
  -1 -10   1  586.79   11.70
   1 -10  -1  578.70   11.39
  -1 -10   1  564.98   11.39
  -1 -10   0  279.87    7.43
   1 -10   0  287.53    7.87
  -1 -10   0  275.83    7.18
   1 -10   1   14.77    2.05
  -1 -10  -1   16.20    1.86
   1 -10   1   18.49    2.14
  -1 -10  -2  119.88    4.77
   1 -10   2  119.31    5.52
  -1 -10  -3  293.68    7.72
   1 -10   3  320.44    9.82
   1 -10   4   43.74    4.04
   1 -10   4   33.75    3.75
   1 -10   5  492.22   13.29
   1 -10   5  436.08   12.91
  -1  10  -6    2.47    1.22
   1 -10   6    4.01    1.88
   1 -10   6    4.19    1.77
   1 -10   7   45.46    4.11
   1 -10   7   39.95    3.99
   1 -10   8  262.35    9.41
   1 -10   8  258.58    9.14
  -1  10  -9  101.30    5.50
  -1 -10  -9   92.12    6.19
   1 -10   9   87.35    5.28
   1 -10   9  100.59    5.47
  -1  10 -10  662.45   14.74
  -1  10 -10  585.53   13.98
  -1 -10 -11  192.34    8.58
  -1  10 -11  241.43    8.03
  -1 -10 -12   58.36    4.57
  -1  10 -12   62.33    4.14
  -1  10 -13   49.25    3.43
  -1  10 -13   45.50    3.06
  -1  10 -14  201.98    6.04
  -1  10 -14  200.58    5.53
   1  11 -15    8.87    1.14
   1  11 -14  403.08    8.70
   1 -11 -13  188.00    7.13
   1  11 -13  268.57    7.67
   1 -11 -12    7.71    1.98
   1  11 -11  165.68    6.49
   1  11 -11  192.90    7.62
   1  11 -10   27.76    3.01
  -1 -11  10   24.59    2.80
   1  11 -10   33.21    3.54
  -1 -11   9  385.68   11.08
  -1 -11   9  363.10   10.92
   1  11  -9  383.05   11.21
   1  11  -8   75.79    4.73
  -1 -11   8   81.55    5.51
  -1 -11   8   84.21    5.54
   1 -11  -7    9.30    2.17
   1 -11  -7    8.72    2.04
  -1 -11   7    8.13    2.10
  -1 -11   7    6.30    2.14
  -1 -11   7   10.27    2.39
  -1 -11   6    3.90    1.84
  -1 -11   6    4.38    2.22
  -1 -11   5  100.92    6.34
  -1 -11   5  107.00    6.69
  -1 -11   4    4.60    1.99
  -1 -11   4    6.93    2.11
  -1 -11   3    3.86    1.63
  -1 -11   3    2.18    1.45
  -1 -11   3    3.85    1.63
   1 -11  -2    6.34    1.35
  -1 -11   2    8.26    1.91
  -1 -11   2    5.55    1.77
   1 -11  -1  923.84   15.78
  -1 -11   1  971.96   16.52
  -1 -11   0 1218.40   18.85
   1 -11   0 1340.47   20.15
   1 -11   1   58.49    3.94
  -1 -11  -1   62.18    3.63
   1 -11   1   58.68    4.09
   1 -11   2  151.33    6.61
  -1 -11  -2  137.98    5.27
   1 -11   2  135.02    6.44
   1 -11   3   91.60    5.57
   1 -11   3   82.19    5.42
   1 -11   4  835.60   18.43
   1 -11   4  807.62   18.47
   1 -11   5  508.21   14.35
   1 -11   5  502.20   14.58
  -1  11  -6  173.58    7.38
   1 -11   6  182.83    8.67
   1 -11   7    2.73    1.77
   1 -11   7    2.25    1.76
  -1  11  -8  421.51   11.40
   1 -11   8  409.86   12.17
   1 -11   8  435.82   12.23
  -1 -11  -9  144.48    7.81
   1 -11   9  108.39    5.79
   1 -11   9  119.51    6.27
  -1  11  -9  141.81    6.49
  -1  11 -10   16.30    2.54
  -1  11 -10   16.06    2.46
  -1 -11 -10   22.19    3.32
  -1  11 -11  232.17    7.77
  -1 -11 -11  218.48    8.72
  -1  11 -12    5.20    1.43
  -1  11 -12    8.57    1.78
  -1 -11 -12    5.78    1.88
  -1  11 -13  180.63    5.90
  -1  11 -13  171.29    5.48
  -1 -11 -13  166.65    6.49
  -1  11 -14    1.55    0.82
  -1  11 -14    1.92    0.84
   1  12 -14   38.13    2.41
   1  12 -13   11.00    1.83
   1 -12 -12   43.17    3.49
   1  12 -12   52.69    3.61
   1 -12 -11   28.05    3.14
   1  12 -10   12.02    2.28
  -1 -12  10    9.52    1.95
   1  12 -10    9.45    1.96
   1 -12 -10   14.10    2.60
  -1 -12  10    9.63    2.06
  -1 -12   9  193.17    7.84
   1  12  -9  208.52    8.36
  -1 -12   9  189.84    7.80
  -1 -12   8  198.54    8.62
   1  12  -8  177.75    7.41
  -1 -12   8  183.06    8.25
  -1 -12   7    3.39    1.94
  -1 -12   7    3.00    1.83
  -1 -12   6  393.37   13.32
  -1 -12   6  412.58   13.50
  -1 -12   5  382.88   13.08
  -1 -12   5  369.90   12.85
  -1 -12   4  189.24    8.82
  -1 -12   4  191.44    8.76
  -1 -12   3  123.89    6.71
  -1 -12   3  142.64    7.09
   1 -12  -2   17.41    2.15
  -1 -12   2   17.62    2.50
  -1 -12   2   19.31    2.57
   1 -12  -2   20.02    2.12
   1 -12  -1  128.10    5.51
  -1 -12   1  129.17    5.91
  -1 -12   1  124.22    5.66
   1 -12  -1  120.10    5.27
   1 -12   0    8.48    1.77
   1 -12   0    9.23    1.81
  -1 -12   0    8.87    1.80
  -1 -12   0    8.86    1.83
   1 -12   1   12.13    2.13
  -1 -12  -1    9.79    1.70
  -1 -12  -1    9.13    1.70
   1 -12   1   10.44    2.06
   1 -12   2    3.74    1.73
   1 -12   2    2.11    1.53
  -1 -12  -2    3.24    1.24
  -1 -12  -2    1.79    1.21
   1 -12   3  249.89    9.71
  -1 -12  -3  228.62    7.60
   1 -12   3  262.15   10.17
   1 -12   4    7.57    2.62
   1 -12   4    8.11    2.94
   1 -12   5   50.21    5.07
   1 -12   5   52.06    4.92
  -1  12  -6  114.31    6.29
   1 -12   6  135.17    7.92
   1 -12   6  140.70    7.69
  -1 -12  -7    1.77    1.74
   1 -12   7    4.02    2.22
   1 -12   7    2.15    1.82
   1 -12   8   87.84    5.84
   1 -12   8   75.63    5.25
  -1  12  -8   96.37    5.25
  -1 -12  -8   94.21    6.37
   1 -12   9  169.35    7.07
  -1  12  -9  180.82    7.12
   1 -12  10  324.10    9.47
  -1  12 -10  335.63    9.36
  -1  12 -10  352.88   10.20
   1 -12  11   88.99    4.40
  -1  12 -11   88.12    4.53
  -1  12 -11   94.84    4.77
  -1 -12 -12    5.97    1.66
  -1  12 -12    6.79    1.46
  -1  12 -12    9.01    1.55
  -1  12 -13   79.59    3.43
  -1  12 -13   69.77    3.12
   1  13 -14   60.49    2.61
   1  13 -13   12.42    1.57
   1  13 -12    1.20    1.13
  -1 -13  11  121.47    5.15
   1  13 -11  152.70    6.36
  -1 -13  10  142.91    6.22
   1  13 -10  162.73    6.50
  -1 -13  10  146.53    6.43
   1  13  -9    4.35    1.70
  -1 -13   9    9.85    2.10
   1  13  -8    6.34    1.78
  -1 -13   8    7.25    2.14
  -1 -13   8    6.17    2.11
  -1 -13   7    2.53    1.74
  -1 -13   7    1.82    1.89
  -1 -13   6    4.24    2.26
  -1 -13   6    4.32    2.15
  -1 -13   5  124.38    7.60
  -1 -13   5  132.68    7.90
  -1 -13   4  283.90   11.07
  -1 -13   4  291.78   11.19
  -1 -13   3   11.21    2.59
  -1 -13   3   13.50    2.74
  -1 -13   2    2.25    1.62
  -1 -13   2    4.17    1.75
   1 -13  -2    3.52    1.37
   1 -13  -1  225.56    7.54
  -1 -13   1  256.35    8.79
  -1 -13   1  260.19    8.94
   1 -13  -1  221.23    7.69
   1 -13   0  109.81    5.52
  -1 -13   0  109.46    5.53
  -1 -13   0  112.44    5.67
   1 -13   0  116.07    5.76
   1 -13   1  177.30    7.55
  -1 -13  -1  179.16    6.88
  -1 -13  -1  183.73    7.17
   1 -13   1  185.00    7.69
  -1 -13  -2   97.31    4.99
   1 -13   2  102.53    6.05
  -1 -13  -2   89.61    5.01
   1 -13   2  101.35    6.24
   1 -13   3    3.85    2.18
   1 -13   3    3.74    1.96
  -1 -13  -3    4.18    1.47
   1 -13   4   32.83    4.13
   1 -13   4   30.32    4.15
  -1  13  -5   82.37    5.48
   1 -13   5   82.37    6.27
   1 -13   5   87.24    6.72
  -1  13  -6   17.35    2.72
   1 -13   6   24.66    3.51
   1 -13   6   17.57    3.28
   1 -13   7    3.03    1.84
   1 -13   7    2.60    2.01
  -1 -13  -8    3.67    1.60
   1 -13   8    2.59    1.55
   1 -13   8    3.35    1.71
   1 -13   9    1.95    1.40
  -1 -13  -9    0.92    1.44
  -1 -13 -10    8.81    1.88
   1 -13  10   13.41    2.04
   1 -13  10   11.76    1.94
  -1  13 -10   13.67    2.15
  -1 -13 -11   89.07    4.82
   1 -13  11  101.40    4.63
  -1  13 -12  172.23    5.39
  -1 -13 -12  110.45    4.89
  -1  13 -13    3.31    0.89
   1  14 -13    9.08    1.19
   1  14 -12    6.60    1.37
   1  14 -11   95.86    4.71
  -1 -14  11   69.60    3.73
  -1 -14  10   64.14    4.02
  -1 -14  10   58.62    3.85
  -1 -14   9  111.09    5.90
   1  14  -9  114.55    5.98
  -1 -14   8   11.28    2.56
  -1 -14   8   15.03    2.82
   1  14  -8   12.18    2.32
  -1 -14   7  121.08    7.44
  -1 -14   7  116.16    7.24
  -1 -14   6   13.04    3.33
  -1 -14   6   15.78    3.53
  -1 -14   5  121.31    7.91
  -1 -14   5  129.16    8.05
  -1 -14   4    8.44    2.61
  -1 -14   4    7.67    2.60
  -1 -14   3   97.02    6.58
  -1 -14   3   97.75    6.59
  -1 -14   2  352.40   11.57
  -1 -14   2  358.96   11.79
   1 -14  -1    8.75    1.83
  -1 -14   1    7.58    2.05
  -1 -14   1    9.96    2.16
   1 -14  -1   10.49    1.99
   1 -14   0   28.35    2.99
  -1 -14   0   29.33    3.09
  -1 -14   0   28.65    3.13
   1 -14   0   28.29    2.99
  -1 -14  -1  152.08    6.53
   1 -14   1  141.23    6.94
   1 -14   1  156.71    7.28
  -1 -14  -1  150.76    6.73
   1 -14   2  124.31    7.01
   1 -14   2  124.62    7.04
  -1 -14  -2  108.91    5.65
   1 -14   2  126.79    7.09
   1 -14   3   10.43    2.68
   1 -14   3   11.58    2.73
   1 -14   3   10.84    2.63
   1 -14   4    4.66    2.39
   1 -14   4    3.28    2.08
   1 -14   5    2.92    2.56
   1 -14   5    2.23    2.09
  -1  14  -5    2.18    1.54
   1 -14   6  604.78   16.71
   1 -14   6  576.92   16.66
   1 -14   7  300.04   10.80
   1 -14   7  302.98   11.17
   1 -14   8   15.46    2.56
   1 -14   9   51.12    3.81
   1 -14   9   50.17    3.80
   1 -14  10   10.59    1.78
  -1  14 -10    9.73    1.90
   1 -14  10   10.97    1.71
  -1 -14 -10    6.97    1.59
   1 -14  11    1.44    1.03
   1 -14  11    1.20    1.04
  -1  14 -11    2.77    1.17
  -1 -14 -11    3.90    1.34
  -1  14 -12   11.24    1.42
   1  15 -12   32.76    2.09
   1  15 -11  123.05    4.74
  -1 -15  11   82.72    3.66
  -1 -15  10  242.13    7.18
  -1 -15  10  261.06    7.57
  -1 -15   9   72.48    4.59
  -1 -15   9   82.65    4.84
  -1 -15   8   59.67    4.73
   1  15  -8   60.19    4.36
  -1 -15   8   53.28    4.54
  -1 -15   7    4.76    2.14
  -1 -15   7    7.67    2.47
  -1 -15   6   78.86    6.48
  -1 -15   5  380.29   14.08
  -1 -15   5  386.39   14.03
  -1 -15   4  655.89   18.30
  -1 -15   4  646.38   18.15
  -1 -15   3  150.53    8.24
  -1 -15   3  151.43    8.36
  -1 -15   2    3.69    2.00
  -1 -15   2    3.26    2.05
  -1 -15   1    4.12    1.67
   1 -15  -1    3.53    1.49
  -1 -15   1    3.52    1.68
  -1 -15   0    5.71    1.71
  -1 -15   0    5.06    1.76
   1 -15   0    5.33    1.65
   1 -15   0    3.84    1.67
   1 -15   1  129.23    6.78
  -1 -15  -1  131.44    6.23
   1 -15   1  130.78    6.87
  -1 -15  -1  129.58    6.41
   1 -15   2   65.88    5.19
  -1 -15  -2   55.62    4.14
   1 -15   2   65.31    5.20
   1 -15   3   37.73    4.40
   1 -15   3   41.66    4.64
   1 -15   4   45.64    4.86
   1 -15   4   40.66    4.69
   1 -15   5    3.54    2.21
  -1  15  -5    4.26    1.78
   1 -15   6    1.09    2.09
   1 -15   6    0.11    1.97
   1 -15   7   25.55    3.39
   1 -15   8   80.71    5.06
   1 -15   8   85.50    5.09
   1 -15   9  130.46    5.72
   1 -15   9  149.56    6.11
   1 -15  10   41.95    2.83
   1 -15  10   41.46    2.96
  -1  15 -11  129.56    4.38
   1  16 -11   32.12    2.09
  -1 -16  10   54.64    2.98
  -1 -16  10   62.49    3.32
  -1 -16   9   51.19    3.49
  -1 -16   9   52.29    3.59
  -1 -16   8   13.33    2.38
  -1 -16   8   12.80    2.41
  -1 -16   7  170.61    8.16
   1  16  -7  181.37    7.14
  -1 -16   7  160.11    7.91
  -1 -16   6   20.75    3.63
  -1 -16   5   19.51    3.56
  -1 -16   5   13.88    3.24
  -1 -16   4    2.32    2.04
  -1 -16   3   16.54    3.36
  -1 -16   2  166.23    8.20
  -1 -16   1   21.42    3.01
   1 -16  -1   20.51    2.63
   1 -16   0   84.35    5.25
  -1 -16   0   85.03    5.36
   1 -16   1  202.65    8.71
  -1 -16  -1  187.98    7.65
   1 -16   2  116.68    6.91
  -1  16  -3   30.57    3.77
   1 -16   3   32.43    4.05
   1 -16   4   19.62    3.30
  -1  16  -4   20.57    3.01
   1 -16   4   19.03    3.37
   1 -16   5   18.94    3.34
  -1  16  -5   14.79    2.57
   1 -16   6  363.50   12.58
   1 -16   6  401.76   12.72
   1 -16   7  283.57    9.94
   1 -16   7  315.41   10.35
   1 -16   8   18.75    2.52
   1 -16   8   19.51    2.60
  -1  16  -9    1.90    1.23
   1 -16   9    2.57    1.21
   1 -16   9    1.35    1.07
  -1  16 -10   -0.11    0.86
   1 -16  10    0.44    0.72
   1  17 -10  106.46    3.48
  -1 -17   9   11.15    1.57
   1  17  -9   15.88    1.75
  -1 -17   9   13.04    1.73
  -1 -17   8   20.14    2.42
  -1 -17   8   19.64    2.45
  -1 -17   7   19.18    2.81
  -1 -17   7   18.56    2.73
  -1 -17   6   23.07    3.37
   1  17  -6   30.06    2.85
  -1 -17   6   23.35    3.50
  -1 -17   5  131.47    7.72
  -1 -17   5  130.13    7.57
  -1 -17   4  168.92    8.94
  -1 -17   4  167.50    8.66
  -1 -17   3   37.84    4.12
  -1 -17   2   10.55    2.34
  -1 -17   1    2.55    1.57
   1 -17   0    0.66    1.18
  -1 -17   0   -0.21    1.28
   1 -17   1  115.43    6.28
  -1  17  -2   63.64    5.60
   1 -17   2   44.22    4.23
  -1  17  -3   11.88    2.45
   1 -17   3    9.59    2.38
  -1  17  -4    0.80    1.27
   1 -17   4    0.70    1.58
   1 -17   4    0.71    1.53
   1 -17   5    7.30    2.32
   1 -17   5    4.36    2.07
   1 -17   6   23.81    3.22
   1 -17   6   23.50    3.23
   1 -17   7   32.61    3.24
   1 -17   7   37.83    3.47
  -1  17  -8   15.60    1.92
   1 -17   8   12.26    1.85
   1 -17   8   11.79    1.77
  -1  17  -9   35.61    2.32
   1 -17   9   22.73    1.92
   1  18  -8    2.52    0.84
  -1 -18   8    1.59    0.96
  -1 -18   8    2.17    1.03
   1  18  -7    1.19    0.90
  -1 -18   7    1.13    1.32
  -1 -18   7   -0.17    1.13
  -1 -18   6   14.06    2.55
  -1 -18   6   13.46    2.50
  -1  18   5   17.42    2.58
  -1 -18   5   12.19    2.52
  -1 -18   5   11.43    2.63
   1  18  -4    6.04    1.71
  -1  18   4    8.49    2.48
  -1 -18   4    9.04    2.31
  -1 -18   4    5.62    2.14
  -1 -18   3   26.98    3.44
  -1 -18   3   29.08    3.44
  -1 -18   2    5.16    1.70
  -1 -18   2    5.93    1.87
  -1  18   1    5.60    3.19
  -1 -18   1    4.06    1.62
  -1 -18   1    2.19    1.40
  -1  18   0   82.48    7.42
  -1 -18   0   40.30    3.39
  -1  18  -1   76.99    6.41
   1 -18   1   39.08    3.49
  -1  18  -2   12.07    2.75
   1 -18   2    6.44    1.84
   1 -18   2    6.13    1.82
  -1  18  -3    8.25    2.08
   1 -18   3    6.13    1.98
   1 -18   3    7.41    2.06
  -1  18  -4   17.55    2.51
   1 -18   4   14.33    2.63
   1 -18   4   13.25    2.72
   1 -18   5    2.96    1.76
   1 -18   5    4.36    1.82
   1 -18   6   12.25    2.33
   1 -18   6   15.57    2.39
  -1  18  -7   24.07    2.15
   1 -18   7   16.72    2.12
   1 -18   7   18.80    2.19
  -1  18  -8    5.31    1.00
   1 -18   8    4.73    1.06
  -1 -19   6    4.36    1.42
  -1 -19   6    3.76    1.41
  -1 -19   5   -0.79    1.34
  -1 -19   5   -0.06    1.34
  -1 -19   4    6.02    1.93
  -1 -19   4    6.52    1.86
  -1  19   3    1.50    2.05
   1  19  -3    1.32    1.25
  -1 -19   3    0.67    1.37
  -1 -19   3   -0.06    1.23
  -1  19   2    0.26    2.32
   1  19  -2    1.65    1.57
  -1 -19   2    0.61    1.25
  -1  19   1  121.77    8.95
  -1  19   0  145.08    9.22
  -1  19  -1    4.95    2.36
  -1  19  -2   19.61    3.07
   1 -19   2   10.38    1.97
   1 -19   3    4.29    1.44
   1 -19   3    3.73    1.56
  -1  19  -3    5.09    1.58
   1 -19   4   25.68    3.18
   1 -19   4   29.09    3.36
   1 -19   5   62.44    4.18
   1 -19   5   60.77    4.19
   1 -19   6   36.45    2.77
  -1  19  -6   59.61    2.92
   2   0 -17    8.14    1.56
   2   0 -16   49.42    3.52
   2   0 -16   41.45    3.29
   2   0 -15  150.33    6.53
   2   0 -15  151.30    6.81
   2   0 -14 2298.74   33.78
   2   0 -14 2606.25   34.81
   2   0 -14 2324.11   33.76
   2   0 -14 2428.68   34.51
   2   0 -14 2602.77   35.43
   2   0 -13 1348.87   23.78
   2   0 -13 1448.23   23.84
   2   0 -13 1345.76   23.44
   2   0 -13 1403.49   23.95
   2   0 -13 1445.54   24.19
   2   0 -12   67.45    4.51
   2   0 -12   76.90    4.71
   2   0 -12   59.59    4.40
   2   0 -12   56.98    4.23
   2   0 -12   66.65    4.54
   2   0 -12   62.47    4.17
   2   0 -11  571.62   13.10
   2   0 -11  568.15   11.79
   2   0 -11  537.87   13.44
   2   0 -11  535.63   13.10
   2   0 -11  550.89   13.24
   2   0 -11  537.44   12.14
   2   0 -10  468.14   11.68
   2   0 -10  438.29   11.49
   2   0 -10  422.48   11.72
   2   0 -10  465.19   11.13
   2   0 -10  483.70   11.20
   2   0 -10  394.76    9.61
   2   0 -10  441.13   11.65
   2   0 -10  426.38   10.20
   2   0 -10  415.57   11.23
   2   0  -9 5856.21   64.65
   2   0  -9 5834.24   61.49
   2   0  -9 5353.50   59.32
   2   0  -9 5820.35   63.11
   2   0  -9 5798.48   63.38
   2   0  -9 5429.35   62.57
   2   0  -9 5827.24   59.62
   2   0  -8   60.58    3.50
   2   0  -8   49.39    2.99
   2   0  -8   55.53    3.13
   2   0  -8   54.51    3.53
   2   0  -8   48.40    3.49
   2   0  -8   46.78    3.51
   2   0  -8   46.68    3.54
   2   0  -8   61.04    3.19
   2   0  -7  142.55    5.03
   2   0  -7  165.86    5.20
   2   0  -7  161.80    5.19
   2   0  -7  135.69    5.34
   2   0  -7  161.25    5.74
   2   0  -7  136.96    5.34
   2   0  -7  171.91    5.65
   2   0  -7  140.24    5.88
   2   0  -7  157.74    6.27
   2   0  -7  147.49    6.01
   2   0  -7  150.43    6.05
   2   0  -6   45.22    2.58
   2   0  -6   62.56    3.02
   2   0  -6   43.42    2.83
   2   0  -6   41.02    2.67
   2   0  -6   39.26    2.65
   2   0  -6   35.81    2.69
   2   0  -6   38.82    3.00
   2   0  -6   60.44    3.23
   2   0  -6   38.50    2.86
   2   0  -5  715.56   10.72
   2   0  -5  651.60    9.97
   2   0  -5  648.74   11.13
   2   0  -5  702.30   10.48
   2   0  -5  696.41   10.67
   2   0  -5  659.51    9.95
   2   0  -5  704.92   11.37
   2   0  -5  632.37   10.24
   2   0  -4  261.42    5.08
   2   0  -4  263.77    5.01
   2   0  -4  255.11    5.10
   2   0  -4  281.66    5.93
  -2   0   4  245.58    4.08
   2   0  -4  280.68    5.48
   2   0  -4  230.25    5.77
   2   0  -4  276.58    5.99
   2   0  -3 1367.22   14.63
   2   0  -3 1330.33   14.76
   2   0  -3 1246.08   15.66
   2   0  -3 1190.95   16.14
   2   0  -3 1426.82   13.18
  -2   0   3 1284.79   14.03
   2   0  -3 1429.63   15.53
  -2   0   3 1221.35   14.03
   2   0  -3 1364.69   14.69
   2   0  -2  113.82    3.06
  -2   0   2  134.09    3.37
   2   0  -2  138.44    2.60
   2   0  -2  120.33    2.16
  -2   0   1 2028.09   22.95
  -2   0   0  118.01    3.87
  -2   0   0  129.67    2.98
  -2   0  -1  803.19   10.25
  -2   0  -1  836.23   12.13
  -2   0  -2   25.50    1.46
  -2   0  -2   23.01    1.50
  -2   0  -3 1406.09   16.20
  -2   0  -3 1433.01   17.35
  -2   0  -3 1431.98   16.07
  -2   0  -3 1390.57   15.29
  -2   0  -3 1398.83   16.50
  -2   0  -4 7143.10   69.21
  -2   0  -4 7741.85   69.81
  -2   0  -4 7247.69   69.30
  -2   0  -4 7701.99   70.35
  -2   0  -4 6901.66   67.41
  -2   0  -4 7242.17   71.01
  -2   0  -4 6996.18   69.64
  -2   0  -5  340.97    6.48
  -2   0  -5  345.18    6.80
  -2   0  -5  353.58    5.62
  -2   0  -5  312.75    7.70
  -2   0  -5  317.38    6.08
  -2   0  -6   51.30    2.57
  -2   0  -6   53.08    2.75
  -2   0  -6   44.25    2.98
  -2   0  -6   43.11    2.65
  -2   0  -7  673.71   11.43
  -2   0  -7  682.35   11.96
  -2   0  -7  664.29   12.59
  -2   0  -8 4404.93   49.90
  -2   0  -8 4334.26   49.91
  -2   0  -8 4433.20   48.35
  -2   0  -8 4629.56   48.71
  -2   0  -8 4681.16   51.66
  -2   0  -9  134.47    5.84
  -2   0  -9  123.10    5.36
  -2   0  -9  139.50    5.86
  -2   0 -10  133.89    6.15
  -2   0 -10  138.26    5.92
  -2   0 -10  148.18    6.43
  -2   0 -11 1627.27   24.94
  -2   0 -11 1609.11   26.09
  -2   0 -11 1603.72   25.46
  -2   0 -11 1555.85   24.97
  -2   0 -11 1548.17   25.05
  -2   0 -12  650.15   15.21
  -2   0 -12  662.72   14.86
  -2   0 -13 1798.77   28.10
  -2   0 -13 1812.82   27.86
  -2   0 -13 1771.82   28.05
  -2   0 -14  117.81    5.84
  -2   0 -14  114.76    5.62
  -2   0 -15  327.49    9.01
  -2   0 -15  324.44    8.61
  -2   0 -15  342.47    9.31
  -2   0 -16   86.25    3.87
  -2   0 -16   87.42    3.92
   2   1 -17  160.26    5.61
   2   1 -16   11.01    1.85
   2  -1 -16   10.13    1.82
   2   1 -16    8.72    1.77
   2  -1 -15  235.39    8.45
   2   1 -15  263.67    8.96
   2   1 -15  254.79    8.42
   2   1 -14  339.32   10.25
   2  -1 -14  335.82   10.20
   2  -1 -14  224.57    8.55
   2   1 -14  236.84    8.82
   2  -1 -14  241.34    9.01
   2   1 -14  258.25    9.25
   2  -1 -14  316.39   10.16
   2   1 -14  329.48   10.45
   2   1 -13   26.02    3.32
   2  -1 -13   23.08    3.20
   2  -1 -13   23.45    3.14
   2   1 -13   17.84    2.90
   2   1 -13   24.58    3.43
   2  -1 -13   23.84    3.38
   2  -1 -13   21.51    3.16
   2   1 -13   22.29    3.24
   2   1 -13   20.81    2.86
   2   1 -13   22.20    3.26
   2  -1 -13   21.80    3.21
   2  -1 -12   13.83    2.29
   2   1 -12   13.15    2.22
   2   1 -12   12.74    2.16
   2  -1 -12   12.54    2.15
   2  -1 -12   16.97    2.55
   2   1 -12   16.26    2.52
   2  -1 -12   13.60    2.01
   2   1 -12   13.88    2.34
   2  -1 -12   14.36    2.37
   2   1 -12   17.78    2.41
   2  -1 -12   17.16    2.55
   2   1 -12   19.74    2.63
   2   1 -11  143.96    6.52
   2  -1 -11  147.02    6.72
   2  -1 -11  151.03    7.15
   2   1 -11  131.12    6.00
   2  -1 -11  121.93    5.81
   2  -1 -11  149.57    6.15
   2  -1 -11  111.03    5.25
   2   1 -11  123.05    5.99
   2   1 -11  140.64    6.61
   2  -1 -11  141.03    6.58
   2   1 -11  152.46    6.98
   2  -1 -11  152.05    6.99
   2  -1 -11  142.71    6.07
   2   1 -11  150.48    6.18
   2  -1 -11  126.75    6.04
   2  -1 -10   52.51    3.51
   2   1 -10   49.60    3.64
   2  -1 -10   52.80    3.95
   2  -1 -10   51.76    4.13
   2  -1 -10   48.75    3.43
   2   1 -10   45.68    3.36
   2   1 -10   51.94    3.38
   2   1 -10   54.65    4.08
   2  -1 -10   52.22    3.90
   2  -1 -10   52.20    3.93
   2   1 -10   58.54    4.24
   2  -1 -10   48.46    3.84
   2   1 -10   52.33    3.93
   2  -1 -10   51.66    3.74
   2  -1  -9 1185.15   18.05
   2  -1  -9  942.24   16.09
   2   1  -9  940.01   16.15
   2   1  -9 1221.57   20.07
   2  -1  -9 1213.24   19.72
   2   1  -9 1199.60   20.72
   2  -1  -9 1199.51   20.55
   2  -1  -9 1056.97   17.71
   2   1  -9 1038.64   17.44
   2   1  -9 1081.95   16.29
   2   1  -9 1124.59   17.35
   2  -1  -9 1122.30   17.68
   2   1  -9 1241.17   20.41
   2  -1  -9 1268.57   20.24
   2  -1  -9 1210.02   19.83
   2   1  -9 1237.02   20.03
   2  -1  -9 1136.07   18.89
   2   1  -9  968.42   16.90
   2  -1  -8   27.93    2.80
   2   1  -8   21.45    2.30
   2  -1  -8   23.57    2.49
   2   1  -8   18.45    2.00
   2   1  -8   20.68    1.88
   2  -1  -8   26.19    2.42
   2  -1  -8   15.54    1.79
   2   1  -8   24.41    2.74
   2  -1  -8   23.36    2.54
   2  -1  -8   23.25    2.25
   2   1  -8   24.73    2.64
   2   1  -8   23.08    2.65
   2  -1  -8   24.31    2.66
   2  -1  -8   25.59    2.67
   2  -1  -7   44.35    2.98
   2   1  -7   39.97    2.51
   2  -1  -7   49.45    2.94
   2   1  -7   44.73    3.13
   2  -1  -7   39.38    3.04
   2  -1  -7   35.55    2.80
   2   1  -7   46.70    3.06
   2   1  -7   37.40    3.13
   2  -1  -7   39.07    3.23
   2  -1  -7   40.27    3.28
   2   1  -7   41.32    3.33
   2  -1  -7   49.23    3.20
   2   1  -7   47.00    2.87
   2  -1  -7   47.15    2.70
   2   1  -7   53.15    2.94
   2   1  -7   40.03    2.97
   2  -1  -7   37.23    2.86
   2   1  -7   39.22    3.24
   2  -1  -7   34.52    3.09
   2   1  -7   37.10    3.09
   2  -1  -7   38.09    3.14
   2   1  -6 2092.68   26.46
   2  -1  -6 2191.87   26.64
   2   1  -6 2239.44   27.83
   2  -1  -6 2262.27   27.98
   2  -1  -6 2434.04   27.00
   2   1  -6 2167.09   26.02
   2   1  -6 2159.16   25.28
   2  -1  -6 2332.40   26.38
   2  -1  -6 2527.86   27.57
   2  -1  -6 1982.45   27.88
   2  -1  -6 2154.89   27.36
   2   1  -6 2246.90   27.89
   2   1  -6 2088.02   27.49
   2   1  -6 2140.46   26.68
   2  -1  -6 2272.30   27.67
   2  -1  -6 2153.39   26.53
   2   1  -6 2071.56   26.40
   2  -1  -6 2184.58   27.41
   2   1  -6 2462.19   27.09
  -2  -1   6 1955.51   22.73
   2   1  -5   10.40    1.34
   2  -1  -5   11.66    1.33
   2  -1  -5   15.29    1.65
   2   1  -5   11.30    1.48
   2   1  -5   10.89    1.34
   2  -1  -5   10.86    1.31
   2  -1  -5   11.37    1.45
   2   1  -5   14.90    1.61
   2   1  -5   20.42    1.91
   2  -1  -5   14.36    1.74
   2   1  -5   12.65    1.57
   2  -1  -5   12.40    1.58
   2  -1  -5   13.12    1.65
  -2  -1   5   11.56    1.03
   2  -1  -5    9.86    1.69
   2   1  -5   10.90    1.53
   2  -1  -5   12.24    1.43
   2   1  -5   15.88    1.61
  -2  -1   4 2032.11   22.54
   2   1  -4 2118.42   23.33
   2   1  -4 2040.90   23.05
   2  -1  -4 2210.57   23.35
   2  -1  -4 2229.33   23.59
   2   1  -4 2232.93   24.22
   2  -1  -4 2332.66   24.07
  -2   1   4 2200.10   22.24
   2  -1  -4 2328.26   25.74
   2   1  -4 2041.64   24.03
   2  -1  -4 2232.56   23.75
   2  -1  -4 2241.42   25.35
   2   1  -4 2237.88   23.74
   2  -1  -4 1967.22   25.05
   2  -1  -4 2190.12   24.71
   2   1  -4 2570.29   26.54
  -2   1   4 2176.82   21.80
   2   1  -3 2610.20   23.71
  -2  -1   3 2255.38   24.38
   2   1  -3 2511.86   24.57
   2  -1  -3 2511.66   24.56
   2   1  -3 2392.35   24.73
   2  -1  -3 2513.85   24.87
   2   1  -3 2547.00   27.48
   2  -1  -3 2520.44   25.77
   2   1  -3 2494.27   24.63
   2  -1  -3 2521.33   24.63
   2  -1  -3 2415.33   26.60
  -2   1   3 2067.48   24.62
   2  -1  -3 2390.59   25.25
   2  -1  -3 2017.66   26.08
  -2   1   3 2502.71   25.32
   2  -1  -2 2253.70   20.28
   2   1  -2 2029.50   19.55
   2  -1  -2 1758.96   20.78
   2   1  -2 2062.74   19.75
  -2  -1   2 1785.66   19.95
   2  -1  -2 1921.10   20.92
  -2   1   2 1965.75   21.11
  -2   1   2 1831.87   21.70
  -2  -1   1  819.51   10.67
  -2  -1   1  699.51    8.78
  -2   1   1  774.92    9.92
   2   1  -1  844.26    8.96
   2  -1  -1  744.56    8.58
  -2   1   0   10.90    1.21
  -2  -1   0    8.20    1.38
  -2   1   0    9.49    1.31
  -2  -1  -1  426.96    6.25
  -2  -1  -1  454.20    8.46
  -2   1  -1  423.16    7.71
  -2   1  -1  448.93    7.28
  -2  -1  -2 4358.78   42.95
  -2   1  -2 4268.41   44.21
  -2  -1  -2 4268.79   42.69
  -2  -1  -3 1745.56   19.12
  -2   1  -3 1797.62   20.53
  -2   1  -3 1865.88   21.19
  -2  -1  -3 1812.35   18.85
  -2   1  -3 1786.45   18.95
  -2   1  -3 1738.32   20.67
  -2  -1  -3 1732.09   19.43
  -2   1  -4   39.22    2.10
  -2  -1  -4   43.73    1.94
  -2  -1  -4   58.57    2.39
  -2  -1  -4   66.76    2.59
  -2   1  -4   75.16    2.88
  -2  -1  -4   50.39    2.21
  -2   1  -4   63.64    2.89
  -2  -1  -4   61.33    2.85
  -2   1  -5   42.73    2.21
  -2  -1  -5   43.15    2.41
  -2  -1  -5   45.38    2.36
  -2  -1  -5   39.43    1.84
  -2  -1  -5   41.81    2.09
  -2  -1  -5   40.72    2.74
  -2   1  -5   41.70    2.75
  -2  -1  -5   43.18    2.41
  -2   1  -5   41.25    2.11
  -2   1  -6  341.93    6.92
  -2   1  -6  304.37    6.61
  -2  -1  -6  303.82    7.20
  -2  -1  -6  325.08    6.98
  -2   1  -6  284.06    5.87
  -2  -1  -6  283.34    6.60
  -2  -1  -6  272.52    7.37
  -2   1  -6  280.05    7.50
  -2   1  -7 1046.70   16.58
  -2   1  -7 1111.10   16.93
  -2   1  -7 1001.11   16.26
  -2  -1  -7 1035.17   16.50
  -2   1  -7 1045.64   16.60
  -2  -1  -7 1051.59   15.70
  -2   1  -7 1049.36   15.00
  -2  -1  -7 1109.38   16.46
  -2  -1  -7 1047.39   15.52
  -2  -1  -8 1154.61   18.06
  -2  -1  -8 1169.53   17.82
  -2   1  -8 1244.67   19.03
  -2  -1  -8 1212.72   18.77
  -2   1  -8 1180.61   18.61
  -2  -1  -8 1200.21   18.69
  -2   1  -9  554.86   12.30
  -2  -1  -9  564.41   12.41
  -2  -1  -9  607.72   14.23
  -2   1  -9  569.64   12.69
  -2   1  -9  570.46   12.27
  -2   1  -9  585.78   12.61
  -2  -1  -9  570.39   12.37
  -2  -1  -9  564.57   11.76
  -2   1 -10  710.09   14.85
  -2  -1 -10  700.80   14.67
  -2  -1 -10  671.84   13.90
  -2   1 -10  676.20   14.19
  -2   1 -10  683.24   14.52
  -2  -1 -10  676.35   14.39
  -2  -1 -10  648.21   13.30
  -2  -1 -10  725.92   16.20
  -2   1 -10  680.00   13.44
  -2   1 -11  128.94    5.75
  -2   1 -11  116.60    5.85
  -2  -1 -11  111.35    5.58
  -2  -1 -11   90.86    5.74
  -2   1 -11  110.67    5.77
  -2  -1 -11  109.10    5.75
  -2   1 -11  101.53    5.64
  -2  -1 -11   97.38    5.54
  -2   1 -11  103.93    5.67
  -2  -1 -11  105.48    5.71
  -2   1 -12   67.01    4.83
  -2  -1 -12   68.79    4.84
  -2  -1 -12   76.44    5.33
  -2  -1 -12   64.81    4.51
  -2   1 -12   60.72    4.50
  -2   1 -13  148.06    6.77
  -2  -1 -13  137.11    6.71
  -2  -1 -13  134.28    6.40
  -2   1 -13  131.67    6.61
  -2  -1 -13  136.16    6.73
  -2   1 -13  129.09    6.63
  -2  -1 -14   77.30    4.66
  -2  -1 -14   70.52    4.32
  -2   1 -14   76.55    4.70
  -2   1 -14   78.41    4.73
  -2   1 -15   47.05    3.43
  -2  -1 -15   45.01    3.32
  -2   1 -15   47.43    3.30
  -2  -1 -15   46.29    3.41
  -2   1 -15   45.42    3.42
  -2   1 -16  279.46    7.05
  -2  -1 -16  275.43    6.95
  -2  -1 -16  263.07    6.86
  -2   1 -16  266.24    6.96
   2   2 -17    1.72    1.13
   2   2 -17    0.88    0.87
   2   2 -16    5.51    1.60
   2  -2 -16    3.18    1.38
   2   2 -16    4.62    1.36
   2   2 -16    5.39    1.56
   2   2 -15   65.76    4.53
   2   2 -15   68.46    4.26
   2   2 -14 1222.64   21.65
   2  -2 -14 1156.77   20.92
   2  -2 -14 1050.83   19.90
   2   2 -14 1061.09   20.19
   2  -2 -14 1146.80   20.68
   2   2 -14 1177.49   20.69
   2  -2 -14 1107.19   20.53
   2   2 -14 1128.44   20.77
   2   2 -13  101.95    5.50
   2   2 -13   95.36    5.61
   2  -2 -13   98.06    5.58
   2   2 -13   95.07    5.64
   2  -2 -13  100.76    5.70
   2  -2 -13  101.41    5.82
   2   2 -13   97.34    5.61
   2  -2 -13  108.39    5.76
   2   2 -13  114.28    5.88
   2   2 -13  108.33    5.99
   2  -2 -13  106.07    5.87
   2   2 -12    4.92    1.70
   2  -2 -12    3.14    1.60
   2  -2 -12    4.39    1.60
   2  -2 -12    2.90    1.48
   2   2 -12    4.73    1.65
   2  -2 -12    3.18    1.55
   2   2 -12    4.51    1.70
   2   2 -12    4.31    1.76
   2  -2 -12    3.20    1.65
   2  -2 -12    6.72    1.82
   2   2 -12    2.06    1.40
   2  -2 -12    3.58    1.66
   2   2 -12    3.82    1.49
   2   2 -11  510.29   13.11
   2  -2 -11  508.06   12.96
   2  -2 -11  501.53   12.03
   2   2 -11  507.05   11.81
   2  -2 -11  509.74   12.21
   2   2 -11  500.99   12.10
   2  -2 -11  497.59   12.65
   2   2 -11  500.99   12.26
   2  -2 -11  515.39   13.13
   2   2 -11  496.18   12.72
   2  -2 -11  492.98   12.49
   2  -2 -11  518.36   13.51
   2  -2 -11  485.87   11.24
   2   2 -10  229.75    7.68
   2  -2 -10  246.90    8.78
   2  -2 -10  253.40    8.02
   2   2 -10  235.48    7.57
   2  -2 -10  199.59    7.63
   2   2 -10  205.83    7.69
   2  -2 -10  238.93    8.28
   2   2 -10  261.51    8.07
   2  -2 -10  230.45    8.25
   2   2 -10  238.38    8.41
   2  -2 -10  237.30    8.24
   2   2 -10  230.28    8.55
   2   2 -10  232.76    7.36
   2  -2 -10  222.47    8.35
   2  -2  -9 1828.01   26.82
   2  -2  -9 2152.70   27.06
   2  -2  -9 2122.41   29.07
   2   2  -9 2061.74   29.24
   2  -2  -9 2173.61   28.25
   2   2  -9 2064.02   27.33
   2   2  -9 1884.04   28.12
   2  -2  -9 1898.77   28.13
   2  -2  -9 2162.43   29.58
   2   2  -9 2255.28   28.43
   2   2  -9 2070.58   29.60
   2  -2  -9 2132.39   29.45
   2  -2  -9 2174.16   28.34
   2  -2  -9 2072.80   29.96
   2   2  -8   92.05    3.54
   2  -2  -8   91.59    4.40
   2  -2  -8   90.19    3.99
   2   2  -8   98.70    4.50
   2  -2  -8   96.59    5.03
   2   2  -8   89.86    4.11
   2   2  -8   96.39    4.96
   2   2  -8   92.25    4.69
   2  -2  -8   97.28    4.95
   2  -2  -8   95.21    4.72
   2  -2  -8  100.64    5.00
   2  -2  -8   99.89    4.89
   2   2  -8   94.06    4.86
   2  -2  -8  113.89    4.94
   2  -2  -8   94.56    5.08
   2   2  -7   70.78    2.97
   2  -2  -7   80.04    4.09
   2  -2  -7   90.86    3.86
   2  -2  -7   69.75    4.10
   2  -2  -7   67.84    4.10
   2   2  -7   74.11    4.28
   2   2  -7   70.82    4.12
   2   2  -7   66.94    3.87
   2  -2  -7   69.39    3.83
   2   2  -7   79.46    3.86
   2   2  -7   64.87    3.74
   2  -2  -7   65.17    3.64
   2  -2  -7   78.11    4.25
   2   2  -7   79.18    3.65
   2  -2  -7   85.69    4.07
   2  -2  -7   81.34    4.31
   2   2  -7   73.52    3.69
   2  -2  -7   85.29    4.12
   2  -2  -7   74.15    4.32
   2  -2  -6   72.52    3.73
   2  -2  -6  111.74    4.11
   2   2  -6   68.55    3.79
   2  -2  -6   66.71    3.73
  -2  -2   6   70.63    2.55
  -2  -2   6   79.23    2.80
   2  -2  -6   76.67    3.55
   2   2  -6   67.99    2.90
   2   2  -6   71.64    3.50
   2  -2  -6   76.71    3.55
   2   2  -6   69.90    3.42
   2  -2  -6   77.44    3.53
   2  -2  -6   82.49    3.91
   2   2  -6   75.87    3.52
  -2  -2   6   75.52    2.31
   2   2  -6   96.93    3.98
   2  -2  -6   75.78    3.92
   2   2  -6   95.83    3.83
   2  -2  -6   99.65    4.22
   2   2  -6   70.09    3.85
   2  -2  -6   71.46    4.10
   2  -2  -6   66.25    3.64
   2  -2  -5   18.33    1.96
   2  -2  -5   24.02    2.06
  -2   2   5   24.62    1.13
   2   2  -5   17.91    1.76
   2  -2  -5   22.03    1.91
  -2  -2   5   15.57    1.24
  -2  -2   5   15.33    1.32
   2   2  -5   27.08    1.54
   2   2  -5   22.45    1.75
   2   2  -5   23.04    1.76
   2  -2  -5   21.40    1.75
   2  -2  -5   20.67    1.70
   2   2  -5   17.00    1.68
   2  -2  -5   23.59    1.93
  -2  -2   5   14.35    1.08
   2  -2  -5   18.83    1.84
   2   2  -5   22.40    1.76
   2   2  -5   24.09    1.95
   2  -2  -5   16.93    1.92
   2   2  -5   17.58    1.71
   2  -2  -5   16.82    2.13
   2  -2  -5   22.85    1.86
   2  -2  -4  495.97    8.99
  -2  -2   4  428.91    7.07
  -2   2   4  511.08    7.25
   2  -2  -4  531.98    9.19
   2  -2  -4  524.23    9.32
   2   2  -4  493.99    7.49
   2  -2  -4  496.34    7.48
   2   2  -4  476.04    7.29
   2  -2  -4  500.69    7.39
   2  -2  -4  528.15    7.94
   2   2  -4  431.98    7.76
  -2  -2   4  426.08    6.87
   2  -2  -4  511.10    8.34
  -2   2   4  405.67    6.10
   2   2  -4  504.95    7.78
   2  -2  -4  509.07    7.79
   2  -2  -4  446.37    8.87
   2  -2  -3  466.02    7.68
   2   2  -3  445.56    6.08
   2  -2  -3  424.09    4.75
  -2  -2   3  415.03    6.41
  -2   2   3  427.24    7.21
  -2  -2   3  407.43    6.19
   2  -2  -3  453.61    6.79
   2   2  -3  447.17    6.22
   2  -2  -3  477.08    6.34
   2  -2  -3  415.25    7.17
   2  -2  -3  480.09    6.69
   2   2  -3  405.04    6.35
   2  -2  -3  436.40    7.26
   2  -2  -2 4151.87   41.96
  -2  -2   2 4119.75   42.01
   2  -2  -2 4685.69   42.12
   2  -2  -2 4531.34   42.17
  -2  -2   2 4211.63   42.28
   2   2  -2 4548.96   41.92
   2   2  -1  672.27    8.44
  -2  -2   1  640.19    8.25
  -2  -2   1  635.34    8.22
  -2   2   1  593.62    9.68
   2  -2  -1  698.76    7.54
  -2  -2   0  107.22    2.60
  -2  -2   0  104.32    2.58
  -2   2   0   94.49    3.35
  -2   2   0  114.20    3.58
  -2   2   0   99.39    3.58
  -2  -2  -1 5656.04   55.55
  -2  -2  -1 5508.18   55.53
  -2   2  -1 5982.46   57.92
  -2   2  -1 6265.88   59.13
   2   2   1 5987.38   56.80
  -2   2  -1 6506.63   58.91
  -2   2  -2  154.41    4.32
  -2   2  -2  152.20    4.61
  -2   2  -2  163.04    4.35
  -2  -2  -3  453.64    6.69
  -2   2  -3  457.84    8.22
  -2   2  -3  467.06    6.81
  -2   2  -3  470.14    8.17
  -2  -2  -3  455.68    6.92
  -2   2  -4 2342.86   27.74
  -2  -2  -4 2487.89   25.98
  -2   2  -4 2504.96   28.14
  -2   2  -4 2623.16   26.56
  -2  -2  -4 2451.25   27.04
  -2  -2  -4 2542.86   26.59
  -2   2  -4 2337.40   28.28
  -2  -2  -4 2361.42   28.06
  -2   2  -5   95.31    3.40
  -2  -2  -5   68.15    3.13
  -2   2  -5  115.99    3.42
  -2  -2  -5   89.96    3.56
  -2  -2  -5   89.52    2.94
  -2  -2  -5   83.63    3.86
  -2   2  -5   78.98    3.80
  -2  -2  -5  104.71    3.66
  -2  -2  -6   23.46    2.11
  -2  -2  -6   20.87    2.11
  -2   2  -6   15.44    1.46
  -2  -2  -6   22.31    1.94
  -2   2  -6   21.48    2.23
  -2  -2  -6   21.47    2.21
  -2   2  -6   20.85    2.03
  -2   2  -7  551.02   11.26
  -2  -2  -7  547.48   11.10
  -2  -2  -7  588.14   11.28
  -2   2  -7  614.48   11.61
  -2  -2  -7  584.99   10.79
  -2  -2  -7  603.57   11.86
  -2   2  -7  567.05   10.65
  -2   2  -7  571.21   11.36
  -2  -2  -7  578.21   11.38
   2  -2   7  616.19   10.79
  -2   2  -8 1041.79   17.37
  -2  -2  -8 1042.66   17.19
  -2   2  -8 1047.33   16.42
  -2  -2  -8 1089.09   17.41
  -2   2  -8 1084.54   17.46
  -2   2  -8 1061.45   17.73
  -2   2  -9   71.53    4.19
  -2  -2  -9   68.23    4.12
  -2  -2  -9   66.03    3.85
  -2   2  -9   61.78    3.95
  -2  -2  -9   62.96    3.91
  -2   2  -9   64.22    4.11
  -2   2 -10   83.92    4.83
  -2  -2 -10   77.83    4.63
  -2   2 -10   85.11    4.85
  -2  -2 -10   82.92    4.75
  -2  -2 -10   96.10    5.90
  -2   2 -10   78.16    4.33
  -2  -2 -10   79.87    4.45
  -2   2 -10   90.75    5.10
  -2   2 -11  989.44   18.90
  -2  -2 -11  995.06   18.88
  -2   2 -11 1043.44   19.37
  -2  -2 -11 1029.92   19.28
  -2   2 -11 1037.35   19.36
  -2  -2 -11 1026.46   19.11
  -2  -2 -11 1063.40   21.14
  -2   2 -11  989.57   18.79
  -2  -2 -11  987.38   18.11
  -2   2 -11 1058.88   18.37
  -2   2 -12   36.77    3.65
  -2  -2 -12   38.74    3.65
  -2  -2 -12   38.53    4.05
  -2   2 -12   36.44    3.27
  -2   2 -12   38.69    3.60
  -2  -2 -12   35.18    3.27
  -2  -2 -13  693.22   16.16
  -2   2 -13  680.89   15.44
  -2  -2 -13  671.65   15.14
  -2   2 -13  638.15   14.71
  -2   2 -14    3.93    1.48
  -2  -2 -14    5.67    1.62
  -2  -2 -14    5.92    1.50
  -2   2 -14    6.73    1.69
  -2   2 -15   89.24    4.57
  -2  -2 -15   86.92    4.47
  -2  -2 -15   83.87    4.49
  -2   2 -15   88.36    4.66
  -2   2 -15   86.02    4.36
  -2   2 -16  146.66    4.84
  -2   2 -16  159.03    5.28
  -2  -2 -16  153.45    5.05
   2   3 -17    9.61    1.46
   2   3 -17    8.92    1.44
   2   3 -16  470.21   10.88
   2   3 -16  430.11   10.53
   2   3 -15   21.76    2.69
   2  -3 -15   18.58    2.47
   2   3 -15   20.28    2.44
   2  -3 -14  135.32    6.35
   2  -3 -14  113.21    5.96
   2   3 -14  122.65    6.22
   2  -3 -13    7.17    1.93
   2   3 -13    5.58    1.79
   2  -3 -13    8.73    2.03
   2   3 -13    6.71    1.91
   2   3 -13    5.07    1.72
   2  -3 -13    4.35    1.69
   2   3 -13    6.82    1.83
   2  -3 -13    6.53    1.89
   2   3 -13    5.40    1.67
   2  -3 -13    4.86    1.67
   2   3 -13    5.05    1.75
   2  -3 -12  391.66   11.47
   2   3 -12  365.55   11.05
   2  -3 -12  368.33   10.88
   2  -3 -12  386.19   11.89
   2   3 -12  387.21   11.03
   2  -3 -12  375.99   11.54
   2  -3 -12  367.54   11.05
   2   3 -12  373.65   11.30
   2   3 -12  395.91   10.91
   2  -3 -12  371.00   10.83
   2   3 -12  399.66   11.16
   2   3 -11  399.70   11.67
   2  -3 -11  381.89   11.09
   2   3 -11  393.59   10.62
   2  -3 -11  398.26   10.99
   2  -3 -11  364.62   11.37
   2  -3 -11  441.98   11.51
   2   3 -11  457.05   11.54
   2   3 -11  396.19   11.36
   2  -3 -11  395.45   11.02
   2  -3 -11  410.83   12.03
   2   3 -11  399.17   10.74
   2  -3 -11  438.08   10.72
   2   3 -11  443.24   11.41
   2  -3 -11  421.87   11.81
   2  -3 -10  165.23    6.63
   2  -3 -10  156.40    6.54
   2   3 -10  163.20    6.64
   2   3 -10  185.35    7.10
   2  -3 -10  167.78    7.24
   2   3 -10  172.28    7.12
   2   3 -10  172.02    7.32
   2  -3 -10  171.16    6.93
   2  -3 -10  172.44    7.20
   2  -3 -10  174.90    7.60
   2   3 -10  164.22    6.42
   2  -3 -10  168.71    6.26
   2  -3 -10  172.29    7.36
   2  -3 -10  170.14    6.81
   2   3 -10  173.66    6.59
   2   3  -9  483.43   11.58
   2  -3  -9  475.97   11.48
   2  -3  -9  501.31   12.61
   2  -3  -9  461.64   11.30
   2   3  -9  474.92   12.32
   2  -3  -9  497.37   11.97
   2  -3  -9  495.40   12.13
   2   3  -9  472.87   12.10
   2   3  -9  455.71   10.73
   2  -3  -9  485.05   12.70
   2  -3  -9  452.94   10.47
   2   3  -9  457.09   11.06
   2  -3  -8  461.94   10.90
   2   3  -8  441.23   10.71
   2  -3  -8  486.31   11.11
   2   3  -8  536.31   10.85
   2  -3  -8  474.78   12.10
   2  -3  -8  536.15   12.59
   2   3  -8  555.46   11.05
   2  -3  -8  601.58   11.46
   2   3  -8  497.20   11.85
   2  -3  -8  527.06   11.88
   2  -3  -8  501.35   12.34
   2   3  -7  775.30   14.80
   2  -3  -7  836.44   14.90
   2   3  -7  933.70   14.65
   2  -3  -7  951.53   16.44
   2   3  -7  763.64   14.47
   2  -3  -7  835.57   14.63
   2   3  -7  928.80   15.54
   2  -3  -7  855.37   16.04
   2  -3  -7  995.69   16.18
   2   3  -7  892.70   14.35
  -2  -3   7  869.60   12.69
   2  -3  -7 1029.36   15.32
   2  -3  -7  867.30   15.68
   2   3  -7  815.70   15.28
   2   3  -7  835.26   15.33
   2  -3  -7  850.63   15.59
   2  -3  -7  857.30   15.43
   2  -3  -6 1084.27   15.66
   2   3  -6 1001.40   15.57
   2   3  -6  981.12   15.22
   2  -3  -6 1142.43   16.53
   2  -3  -6 1059.85   15.42
   2   3  -6 1077.38   15.57
   2  -3  -6 1009.54   16.53
   2   3  -6  953.25   16.37
   2  -3  -6 1091.17   18.12
   2  -3  -6  971.68   16.14
   2   3  -6  994.43   16.63
   2   3  -6  991.23   16.52
   2  -3  -6 1019.95   16.65
   2  -3  -6 1024.26   16.60
   2  -3  -6  937.98   16.31
   2   3  -6  982.56   12.93
   2  -3  -6 1062.74   16.08
   2  -3  -6 1103.95   16.07
  -2  -3   6  917.96   13.04
   2   3  -6 1021.07   15.41
   2  -3  -6 1068.64   16.93
   2   3  -5   79.75    3.07
   2   3  -5   82.25    3.20
   2  -3  -5   84.13    3.25
   2  -3  -5   85.62    3.16
   2  -3  -5   90.59    3.49
   2   3  -5   79.56    3.41
   2  -3  -5   71.79    4.04
   2  -3  -5   68.84    3.17
   2   3  -5   68.65    3.25
   2  -3  -5   89.32    3.76
  -2  -3   5   75.66    2.77
   2   3  -5   72.18    3.35
   2  -3  -5   69.89    3.28
   2   3  -5   75.29    2.49
   2  -3  -5   78.79    3.67
  -2  -3   5   82.61    2.81
   2   3  -4 3723.73   36.89
   2  -3  -4 3884.02   37.02
   2  -3  -4 3524.21   39.61
   2   3  -4 3685.92   36.70
   2  -3  -4 3884.17   36.90
   2  -3  -4 4017.47   37.74
   2   3  -4 3027.42   37.41
   2  -3  -4 3732.09   37.58
   2   3  -4 3583.57   37.47
   2  -3  -4 3168.47   39.68
  -2  -3   4 3461.27   36.61
   2  -3  -4 3801.24   38.92
   2  -3  -4 4006.19   38.53
  -2   3   3   35.22    1.83
   2   3  -3   37.02    1.80
   2  -3  -3   56.00    2.09
   2  -3  -3   43.65    2.42
   2  -3  -3   47.63    2.01
   2   3  -3   51.42    1.99
  -2  -3   3   43.40    1.94
  -2  -3   3   46.34    2.08
   2  -3  -3   49.68    2.13
   2  -3  -3   47.65    1.33
   2  -3  -3   42.29    2.45
   2  -3  -2    3.90    0.95
  -2  -3   2    8.48    0.98
   2  -3  -2    5.64    0.77
  -2  -3   2    7.12    0.96
   2  -3  -2    7.13    0.69
   2  -3  -2    4.70    0.81
   2   3  -2    4.76    0.75
  -2   3   2    5.05    1.23
  -2   3   1 1677.83   21.80
  -2  -3   1 1828.39   19.33
   2  -3  -1 1695.56   18.86
   2   3  -1 2013.40   19.85
   2  -3  -1 2010.47   18.14
  -2  -3   1 1769.74   19.24
   2  -3  -1 1561.17   18.61
   2   3   0  158.60    3.64
  -2  -3   0  145.51    3.30
  -2   3   0  150.08    4.89
  -2  -3   0  147.46    3.27
   2   3   1  675.43    9.73
  -2  -3  -1  670.05    8.70
  -2   3  -2   22.89    0.96
  -2   3  -2   19.45    1.61
  -2  -3  -2   26.34    1.43
  -2   3  -2   19.03    1.95
   2   3   2   23.50    1.78
  -2  -3  -3  240.42    4.67
  -2  -3  -3  227.48    4.25
   2   3   3  244.82    6.06
  -2   3  -3  260.70    5.81
  -2  -3  -3  215.68    4.74
  -2  -3  -4  336.62    5.64
  -2   3  -4  333.33    6.08
  -2  -3  -4  332.30    6.34
  -2   3  -4  329.79    6.93
  -2  -3  -4  341.83    5.96
  -2  -3  -4  330.80    6.66
  -2  -3  -5  246.35    6.73
  -2   3  -5  257.51    6.99
  -2  -3  -5  245.70    6.15
  -2   3  -5  270.59    5.61
  -2   3  -5  270.83    6.57
   2   3   5  251.40    6.67
  -2  -3  -5  266.79    5.43
  -2  -3  -5  284.79    6.46
  -2   3  -5  299.38    6.48
  -2   3  -6 3454.98   36.96
  -2  -3  -6 3092.80   38.78
   2  -3   6 3791.31   39.59
  -2   3  -6 3449.58   38.04
  -2  -3  -6 3769.97   39.05
  -2   3  -6 3590.87   40.09
  -2  -3  -6 3436.06   39.58
   2   3   6 3661.95   39.41
  -2   3  -7   41.18    2.89
  -2  -3  -7   33.38    2.60
  -2  -3  -7   42.61    2.87
  -2  -3  -7   34.23    2.67
  -2   3  -7   41.83    2.99
  -2  -3  -7   33.82    2.85
  -2  -3  -8  522.11   11.72
  -2   3  -8  523.19   11.28
  -2   3  -8  564.44   11.69
  -2  -3  -8  558.08   11.52
  -2   3  -8  546.39   11.47
  -2  -3  -8  534.31   11.28
  -2   3  -8  540.57   12.25
  -2   3  -9    7.45    1.66
  -2  -3  -9    8.27    1.62
  -2  -3  -9    9.68    1.67
  -2  -3  -9    9.47    2.14
  -2   3  -9   11.29    1.72
  -2   3  -9   11.42    1.80
  -2  -3  -9    9.74    1.73
  -2   3  -9    9.61    1.83
  -2   3 -10   69.89    4.44
  -2  -3 -10   76.82    4.55
  -2  -3 -10   73.73    4.34
  -2  -3 -10   92.63    5.98
  -2   3 -10   69.56    4.25
  -2   3 -10   74.86    4.66
  -2  -3 -10   77.12    4.69
  -2   3 -10   78.98    4.78
  -2   3 -11  178.10    7.46
  -2  -3 -11  172.02    6.84
  -2   3 -11  175.23    7.00
  -2   3 -11  198.93    7.93
  -2  -3 -11  191.25    7.66
  -2   3 -11  188.10    7.66
  -2  -3 -11  198.01    7.77
  -2   3 -12  219.18    8.28
  -2  -3 -12  205.59    7.57
  -2   3 -12  234.56    8.73
  -2  -3 -12  231.88    8.54
  -2  -3 -12  233.27    9.41
  -2   3 -12  242.41    8.32
  -2   3 -12  235.56    8.74
  -2  -3 -12  228.42    8.46
  -2   3 -13  553.31   13.41
  -2  -3 -13  557.73   13.50
  -2   3 -13  549.59   13.65
  -2   3 -14    2.43    1.44
  -2  -3 -14    1.85    1.53
  -2   3 -14    2.89    1.53
  -2  -3 -14    1.88    1.44
  -2  -3 -15   27.85    2.65
  -2   3 -15   28.82    2.80
  -2   3 -15   28.51    2.69
  -2  -3 -15   26.26    2.54
  -2   3 -15   30.69    2.63
  -2   3 -16   98.82    3.81
   2   4 -17  108.50    4.02
   2   4 -17  101.40    4.08
   2   4 -16   18.10    2.50
   2   4 -16   22.52    2.79
   2   4 -15    8.62    2.04
   2   4 -15    7.09    1.65
   2   4 -14  124.88    6.17
   2  -4 -14  109.54    5.78
   2  -4 -13  338.95   10.52
   2   4 -13  417.53   11.40
   2   4 -13  405.40   11.42
   2   4 -13  364.52   10.40
   2   4 -13  354.59   10.70
   2  -4 -13  317.54   10.33
   2  -4 -13  339.57   11.36
   2   4 -13  336.48   10.52
   2  -4 -13  325.44   10.14
   2  -4 -12  165.70    7.28
   2   4 -12  177.62    7.21
   2   4 -12  171.61    7.58
   2   4 -12  221.60    8.28
   2  -4 -12  206.38    7.94
   2  -4 -12  186.48    7.86
   2  -4 -12  183.80    7.98
   2   4 -12  183.42    7.43
   2  -4 -12  161.70    7.77
   2   4 -12  184.54    7.76
   2  -4 -12  176.57    7.42
   2   4 -11  482.49   13.07
   2  -4 -11  478.33   12.44
   2  -4 -11  471.90   12.62
   2  -4 -11  432.76   12.48
   2   4 -11  462.44   12.12
   2   4 -11  452.83   11.87
   2  -4 -11  433.59   12.03
   2  -4 -11  471.52   13.25
   2   4 -11  458.74   11.70
   2  -4 -11  490.57   13.31
   2  -4 -11  448.50   12.05
   2   4 -11  452.63   12.44
   2  -4 -10   89.52    5.07
   2   4 -10   94.28    5.63
   2  -4 -10   91.16    5.41
   2  -4 -10   80.43    5.45
   2   4 -10   74.37    4.74
   2  -4 -10   80.83    5.04
   2   4 -10   72.20    4.39
   2   4 -10   87.85    5.26
   2  -4 -10   89.06    5.20
   2  -4 -10   90.93    5.76
   2   4 -10   80.52    4.63
   2  -4 -10   95.69    5.66
   2  -4 -10   84.62    4.84
   2   4  -9   30.89    2.89
   2  -4  -9   34.73    3.07
   2   4  -9   55.78    3.89
   2  -4  -9   50.14    3.79
   2  -4  -9   36.13    3.63
   2   4  -9   45.74    3.22
   2  -4  -9   31.96    3.26
   2   4  -9   41.71    3.54
   2  -4  -9   36.81    3.25
   2  -4  -8   60.81    4.06
   2   4  -8   56.90    4.04
   2  -4  -8   56.76    3.74
   2   4  -8   56.47    3.71
   2  -4  -8   54.49    4.27
   2   4  -8   80.78    4.67
   2   4  -8   84.13    4.18
   2  -4  -8   76.81    4.57
   2   4  -8   63.95    3.60
   2  -4  -8   64.09    4.55
   2  -4  -8   88.50    4.45
   2  -4  -8   69.04    4.44
   2  -4  -8   59.01    3.86
   2  -4  -7  163.44    6.48
   2   4  -7  130.51    5.05
   2  -4  -7  157.83    5.99
   2   4  -7  162.24    6.08
   2   4  -7  151.66    5.85
   2  -4  -7  160.19    6.09
   2  -4  -7  151.62    6.15
   2  -4  -7  135.93    5.54
   2  -4  -7  131.08    5.87
   2   4  -7  126.63    5.50
   2  -4  -7  155.69    5.88
   2   4  -7  118.61    5.17
   2  -4  -7  146.75    5.57
   2  -4  -7  138.34    6.18
   2   4  -7  115.21    5.10
   2  -4  -6 1124.88   15.89
   2  -4  -6 1166.62   16.35
   2   4  -6 1017.18   15.55
   2  -4  -6 1157.22   16.96
   2   4  -6 1247.59   16.86
   2  -4  -6  970.10   16.74
   2   4  -6  935.83   16.64
   2  -4  -6  949.23   16.75
   2   4  -6  934.85   16.77
   2  -4  -6 1135.57   17.83
   2  -4  -6 1054.74   17.38
  -2  -4   6 1064.28   15.00
   2  -4  -6 1303.96   18.31
  -2  -4   6 1038.10   14.67
   2   4  -6 1032.79   15.86
   2  -4  -6 1132.86   17.38
   2  -4  -6 1134.57   18.95
   2  -4  -6 1018.16   17.20
   2   4  -6 1009.90   17.30
   2  -4  -5 2741.73   31.12
   2   4  -5 2609.98   29.29
   2  -4  -5 2827.80   29.65
  -2  -4   5 2490.21   29.14
  -2  -4   5 2602.26   29.67
   2  -4  -5 2593.03   31.82
   2   4  -5 2597.98   29.10
   2  -4  -5 2866.08   29.52
   2  -4  -5 2821.53   30.37
   2   4  -5 2845.02   30.87
   2  -4  -5 2806.17   31.31
   2  -4  -5 2835.63   31.89
   2  -4  -5 2621.51   31.11
   2   4  -5 2552.12   31.22
   2  -4  -5 2598.54   30.97
   2   4  -5 2539.39   31.17
   2  -4  -5 2649.52   33.72
   2   4  -4 2400.95   26.59
   2  -4  -4 2383.23   26.45
  -2  -4   4 2328.77   26.21
   2  -4  -4 2152.48   27.97
  -2  -4   4 2440.57   26.60
   2  -4  -4 2408.74   26.31
   2   4  -4 2296.65   26.20
   2  -4  -4 1937.96   28.40
   2   4  -4 2385.19   25.22
   2  -4  -4 2585.71   25.48
   2  -4  -4 2543.92   25.37
   2   4  -4 2391.68   25.16
   2  -4  -4 2561.69   26.39
   2   4  -4 2208.23   26.62
   2  -4  -4 2495.27   27.44
   2  -4  -4 2471.84   26.89
   2  -4  -4 2385.28   23.38
  -2  -4   3   91.45    2.91
   2   4  -3   64.82    2.55
   2  -4  -3   80.83    2.44
   2  -4  -3   75.41    3.33
   2   4  -3   72.99    2.35
   2   4  -3   82.85    2.82
  -2  -4   3   86.97    2.99
  -2  -4   3   89.03    3.10
   2  -4  -3   96.90    2.26
   2  -4  -3   91.88    2.24
   2  -4  -3   78.53    3.25
   2  -4  -3   87.51    2.87
   2  -4  -2  552.58    7.28
   2  -4  -2  544.78    8.05
   2  -4  -2  512.75    8.26
  -2  -4   2  550.45    8.28
   2   4  -2  575.23    8.27
   2  -4  -2  548.18    7.20
  -2  -4   2  536.63    8.10
   2  -4  -1  137.77    3.25
  -2  -4   1  137.78    3.43
   2   4  -1  139.45    3.54
   2  -4  -1  140.68    3.28
  -2  -4   1  136.23    3.39
  -2  -4   0  906.49   11.23
   2   4   0  871.40   11.65
  -2  -4   0  884.39   11.19
   2  -4   0  851.53   11.64
  -2  -4  -1 1069.45   13.04
  -2  -4  -1 1075.93   12.92
   2  -4   1 1032.19   14.19
  -2  -4  -2   61.94    2.27
   2  -4   2   51.74    2.90
  -2  -4  -2   56.08    2.26
   2   4   2   45.32    2.53
  -2  -4  -3 1344.85   16.71
  -2   4  -3 1386.95   17.06
  -2   4  -3 1292.11   17.18
   2  -4   3 1244.57   18.37
  -2  -4  -3 1422.29   15.97
   2   4   3 1392.00   18.63
  -2  -4  -3 1386.53   15.23
  -2   4  -4  290.18    6.57
  -2  -4  -4  282.02    5.37
   2  -4   4  312.71    7.56
  -2  -4  -4  246.13    5.48
   2   4   4  247.50    6.83
  -2   4  -5  488.78    8.74
  -2  -4  -5  506.11    9.29
   2   4   5  493.39   10.26
  -2   4  -5  546.35   10.35
  -2  -4  -5  519.70   10.09
   2  -4   5  560.83   10.76
  -2  -4  -5  488.32    9.29
  -2   4  -5  530.27    9.82
  -2  -4  -6  786.44   13.86
   2   4   6  851.17   13.88
   2  -4   6  818.15   14.14
  -2  -4  -6  896.87   14.12
  -2  -4  -6  846.54   13.75
  -2   4  -6  857.94   13.96
  -2   4  -6  852.19   13.87
  -2  -4  -7  287.31    7.72
  -2   4  -7  297.07    7.73
  -2  -4  -7  295.60    7.63
  -2  -4  -7  282.27    7.44
  -2   4  -7  300.84    7.80
   2  -4   8   49.33    3.13
  -2   4  -8   44.01    3.14
  -2  -4  -8   43.81    3.05
  -2   4  -8   39.57    2.95
  -2  -4  -8   38.20    2.90
  -2   4  -9  168.74    6.55
  -2   4  -9  174.19    6.66
  -2  -4  -9  166.55    6.37
  -2   4  -9  163.53    6.74
  -2   4  -9  163.66    6.39
  -2  -4  -9  162.15    6.29
  -2  -4 -10   10.55    2.10
  -2   4 -10    8.91    2.01
  -2   4 -10   10.87    2.10
  -2  -4 -10    9.07    1.96
  -2   4 -10    8.09    2.11
  -2   4 -10    8.76    2.02
  -2  -4 -10    8.61    1.92
  -2   4 -10    7.04    1.81
  -2  -4 -10   10.98    2.76
  -2   4 -11 1100.86   19.35
  -2  -4 -11 1009.51   21.53
  -2   4 -11 1045.02   19.59
  -2   4 -11 1039.34   19.42
  -2  -4 -11  990.79   18.87
  -2   4 -11 1046.62   19.66
  -2  -4 -11 1048.21   19.43
  -2   4 -12  163.44    6.75
  -2   4 -12  146.31    6.69
  -2   4 -12  152.27    7.01
  -2  -4 -12  154.40    6.94
  -2  -4 -12  141.96    6.64
  -2   4 -12  147.18    6.92
  -2   4 -13    7.94    1.92
  -2   4 -13   13.04    2.59
  -2  -4 -13   11.57    2.35
  -2   4 -13   11.66    2.44
  -2  -4 -13   13.81    2.82
  -2   4 -14  381.39   10.37
  -2   4 -14  396.89   10.84
  -2  -4 -14  385.86   10.45
  -2  -4 -14  378.53   10.12
  -2  -4 -14  366.83   10.69
  -2   4 -14  388.45   10.28
  -2   4 -15    4.98    1.38
  -2   4 -15    5.74    1.50
  -2  -4 -15    4.84    1.40
  -2   4 -15    3.36    1.35
  -2  -4 -15    3.80    1.35
  -2   4 -16  345.68    7.29
   2   5 -17   49.58    2.77
   2   5 -17   44.96    2.58
   2   5 -16 1087.14   17.70
   2   5 -16 1129.86   17.70
   2   5 -15  250.35    8.22
   2   5 -15  266.74    8.45
   2   5 -15  243.86    7.42
   2   5 -14   99.40    5.50
   2   5 -14   89.10    4.80
   2   5 -13   13.68    2.44
   2  -5 -13   15.97    2.61
   2  -5 -13   18.94    3.07
   2   5 -13   19.40    2.53
   2   5 -13   16.31    2.54
   2   5 -12  580.28   13.50
   2  -5 -12  564.79   13.94
   2   5 -12  601.90   14.28
   2   5 -12  544.41   13.31
   2   5 -12  562.34   13.47
   2  -5 -12  523.99   14.24
   2  -5 -12  588.38   15.09
   2   5 -12  548.99   13.89
   2  -5 -12  527.87   13.51
   2  -5 -11 1126.52   21.04
   2   5 -11 1133.48   21.53
   2  -5 -11 1168.85   21.37
   2   5 -11 1279.20   21.62
   2   5 -11 1326.13   22.02
   2  -5 -11 1149.80   22.22
   2  -5 -11 1142.71   22.44
   2   5 -11 1166.95   20.30
   2  -5 -11 1136.86   21.87
   2   5 -11 1146.70   21.48
   2  -5 -11 1158.32   21.05
   2  -5 -10  204.21    7.75
   2  -5 -10  208.52    8.10
   2   5 -10  202.93    8.25
   2  -5 -10  200.30    8.53
   2   5 -10  244.25    8.53
   2   5 -10  230.61    7.94
   2  -5 -10  224.30    8.46
   2   5 -10  212.62    7.37
   2  -5 -10  204.79    8.78
   2  -5 -10  199.73    8.21
   2   5 -10  203.65    8.10
   2  -5 -10  204.66    7.89
   2   5  -9  200.57    7.83
   2  -5  -9  214.60    7.86
   2  -5  -9  209.56    7.17
   2   5  -9  203.15    7.11
   2   5  -9  233.98    8.42
   2  -5  -9  184.78    8.18
   2   5  -9  220.82    7.54
   2  -5  -9  224.53    8.54
   2  -5  -9  188.54    8.38
   2   5  -9  219.63    7.13
   2  -5  -9  257.81    8.42
   2  -5  -9  221.29    8.35
   2  -5  -9  215.07    7.67
   2   5  -8  843.71   15.99
   2  -5  -8  588.91   14.93
   2   5  -8  756.80   14.29
   2  -5  -8  723.56   15.78
   2  -5  -8  864.25   15.74
   2   5  -8  741.65   14.21
   2  -5  -8  718.06   14.00
   2  -5  -8  792.31   16.14
   2  -5  -8  663.96   14.16
   2  -5  -8  710.07   14.55
   2   5  -8  589.99   13.81
   2  -5  -7 3027.26   37.54
   2   5  -7 3278.35   36.03
   2   5  -7 2678.46   35.60
   2  -5  -7 2939.00   37.86
   2  -5  -7 3056.77   36.43
   2  -5  -7 3591.57   38.99
   2  -5  -7 2946.38   38.50
   2   5  -7 2646.17   35.21
   2  -5  -7 2972.95   35.90
   2  -5  -7 3320.01   39.91
   2  -5  -6   33.51    2.59
   2  -5  -6   42.00    3.32
   2   5  -6   38.42    2.69
  -2  -5   6   34.06    2.51
   2  -5  -6   23.36    2.71
  -2  -5   6   41.58    2.90
   2   5  -6   39.57    2.68
   2  -5  -6   30.78    2.45
   2  -5  -6   29.79    2.53
   2   5  -6   28.02    2.41
   2  -5  -6   30.57    2.84
   2  -5  -6   37.72    2.95
   2  -5  -6   42.17    3.09
   2   5  -6   31.70    2.82
   2   5  -6   34.32    2.89
   2  -5  -6   32.51    3.28
   2  -5  -6   31.33    2.98
   2  -5  -5   49.12    3.02
   2   5  -5   50.49    2.86
  -2  -5   5   52.06    2.83
   2   5  -5   45.54    2.29
   2  -5  -5   45.67    2.30
  -2  -5   5   46.13    2.79
   2  -5  -5   41.78    3.06
   2  -5  -5   31.34    3.08
   2  -5  -5   41.74    2.24
   2  -5  -5   38.94    2.83
   2   5  -5   44.29    2.29
   2  -5  -5   33.61    2.69
   2   5  -5   34.51    2.83
   2  -5  -5   30.67    2.59
   2   5  -5   34.18    2.80
  -2  -5   4 1647.67   19.36
   2  -5  -4 1437.99   18.72
   2   5  -4 1433.60   18.93
   2  -5  -4 1631.30   16.24
   2   5  -4 1533.10   19.07
   2  -5  -4 1163.19   20.23
   2  -5  -4 1395.75   18.48
   2   5  -4 1393.17   18.80
  -2  -5   4 1642.89   19.63
   2  -5  -4 1397.03   19.94
   2  -5  -3   86.87    2.42
   2  -5  -3   79.19    3.34
   2  -5  -3   87.68    2.47
   2  -5  -3   79.28    2.58
   2   5  -3   74.95    2.57
   2  -5  -3   72.20    3.52
  -2  -5   3   83.04    3.10
  -2  -5   3   85.05    3.29
  -2  -5   2  169.94    4.28
   2   5  -2  178.35    4.46
   2  -5  -2  157.50    4.07
   2  -5  -2  169.51    3.72
  -2  -5   2  163.72    4.29
   2  -5  -2  175.47    3.75
  -2  -5   1  107.83    3.21
   2   5  -1  121.11    3.61
   2  -5  -1  110.86    2.39
   2  -5  -1  110.88    3.13
  -2  -5   1  106.09    3.19
   2  -5  -1  116.18    3.23
   2   5   0   28.19    1.86
  -2  -5   0   24.64    1.59
   2  -5   0   27.90    1.85
  -2  -5   0   26.92    1.66
   2   5   1 1562.30   19.78
  -2  -5  -1 1654.22   18.90
   2  -5   1 1609.62   20.13
  -2  -5  -1 1702.51   18.78
   2   5   2 2397.08   28.18
  -2  -5  -2 2482.12   25.95
  -2  -5  -2 2405.77   26.07
  -2  -5  -3  142.35    3.75
  -2  -5  -3  132.03    4.09
  -2   5  -3  143.17    4.41
  -2  -5  -3  137.28    3.77
   2  -5   4  126.93    5.10
  -2   5  -4  136.32    4.54
  -2  -5  -4  130.89    3.68
  -2   5  -5  727.21   12.71
  -2   5  -5  755.89   11.59
   2  -5   5  789.88   13.98
  -2   5  -5  773.62   12.79
  -2  -5  -5  742.60   12.49
  -2   5  -6 6221.09   64.72
  -2   5  -6 6351.54   64.32
  -2   5  -7   95.53    4.39
  -2  -5  -7   92.11    4.22
  -2   5  -7  106.04    4.54
  -2  -5  -7   99.88    4.33
   2  -5   8  149.21    5.66
  -2   5  -8  157.83    5.94
  -2  -5  -8  166.94    6.00
  -2   5  -8  166.81    6.11
  -2  -5  -8  152.75    5.74
  -2   5  -9    6.96    1.68
  -2   5  -9    3.67    1.60
  -2  -5  -9    2.84    1.22
  -2   5  -9    7.38    1.63
  -2  -5  -9    2.94    1.21
  -2   5  -9    8.16    1.66
  -2   5 -10  825.56   16.51
  -2  -5 -10  850.04   16.41
  -2   5 -10  841.89   16.54
  -2  -5 -10  815.01   16.17
  -2   5 -10  836.09   17.09
  -2  -5 -10  874.70   19.26
  -2   5 -10  809.94   16.27
  -2   5 -11  799.42   16.50
  -2  -5 -11  785.49   16.20
  -2   5 -11  724.35   15.53
  -2   5 -11  748.47   16.41
  -2  -5 -12  591.30   13.91
  -2   5 -12  602.42   14.28
  -2   5 -12  609.89   13.66
  -2   5 -12  612.07   14.28
  -2  -5 -12  590.92   13.89
  -2   5 -12  599.91   14.04
  -2  -5 -13  481.97   12.08
  -2   5 -13  506.88   12.60
  -2   5 -13  464.59   11.47
  -2  -5 -13  474.57   13.14
  -2   5 -13  483.88   12.14
  -2  -5 -13  463.84   11.67
  -2   5 -14  121.38    5.48
  -2  -5 -14  112.94    5.21
  -2  -5 -14   93.56    5.29
  -2   5 -14  127.36    5.62
  -2   5 -14  107.80    5.30
  -2  -5 -14  105.80    5.16
  -2   5 -15  105.35    4.55
  -2   5 -15  105.33    4.55
  -2   5 -16   12.57    1.47
   2   6 -17  123.30    4.02
   2   6 -17  138.07    4.13
   2   6 -16    7.52    1.92
   2   6 -16    7.21    1.79
   2   6 -15   11.60    1.82
   2   6 -15   11.36    2.14
   2   6 -15   14.17    2.30
   2   6 -14   79.21    4.84
   2   6 -14   68.43    4.13
   2   6 -13  230.01    8.47
   2   6 -13  212.93    8.11
   2   6 -12  204.40    7.78
   2   6 -12  234.97    8.58
   2  -6 -12  160.39    7.80
   2   6 -12  202.11    7.77
   2   6 -12  186.67    7.42
   2   6 -11  281.82    9.46
   2   6 -11  305.97    9.46
   2  -6 -11  291.61   10.88
   2  -6 -11  306.21   10.17
   2   6 -11  293.05   10.12
   2  -6 -11  337.82   11.12
   2   6 -11  306.43    9.86
   2  -6 -11  343.36   10.73
   2   6 -10   48.89    4.05
   2   6 -10   61.43    4.15
   2  -6 -10   52.07    4.91
   2   6 -10   59.56    4.63
   2  -6 -10   58.46    4.57
   2   6 -10   56.06    4.19
   2  -6 -10   71.23    5.03
   2   6 -10   56.08    4.58
   2  -6 -10   70.74    4.81
   2  -6 -10   57.72    4.54
   2   6  -9    7.10    1.51
   2  -6  -9    6.32    2.00
   2   6  -9   10.71    2.10
   2  -6  -9    5.11    1.79
   2   6  -9    6.72    1.76
   2  -6  -9    6.17    1.72
   2  -6  -9    6.61    1.78
   2   6  -9    9.83    1.92
   2  -6  -8  342.08    8.97
   2   6  -8  346.83    9.09
   2   6  -8  439.23   10.91
   2   6  -8  269.93    8.97
   2  -6  -8  319.21    9.58
   2  -6  -8  375.23   10.85
   2   6  -8  281.00    8.90
   2   6  -7    8.10    1.66
   2   6  -7    6.18    1.60
   2  -6  -7    7.76    1.71
   2  -6  -7   10.57    2.64
   2  -6  -7    6.80    2.03
   2  -6  -7    9.29    2.06
   2   6  -7    4.97    1.56
   2  -6  -7    5.68    1.64
  -2  -6   7    8.39    1.65
  -2  -6   7    6.64    1.74
  -2  -6   6 1162.62   17.97
   2  -6  -6 1057.18   19.13
   2   6  -6 1134.09   17.64
   2  -6  -6 1068.90   16.96
   2  -6  -6 1140.67   16.08
   2   6  -6  977.43   15.29
   2   6  -6 1216.77   17.24
  -2  -6   6 1120.18   17.35
   2  -6  -6 1042.32   18.58
   2  -6  -5 2447.57   31.94
  -2  -6   5 2640.38   31.37
   2  -6  -5 2403.15   32.37
   2  -6  -5 2458.51   33.48
   2   6  -5 2668.98   30.17
   2  -6  -5 2447.72   30.69
   2   6  -5 2602.41   31.45
   2  -6  -5 2456.58   30.77
   2   6  -5 2677.63   31.78
  -2  -6   5 2510.54   30.66
   2   6  -4 1250.35   16.60
   2  -6  -4 1202.74   13.96
  -2  -6   4 1250.27   17.13
   2   6  -4 1148.00   17.64
   2  -6  -4  962.27   17.82
   2  -6  -4 1149.55   17.04
  -2  -6   4 1318.60   17.70
   2  -6  -4 1157.50   17.11
   2   6  -4 1130.08   17.43
   2  -6  -4 1142.17   17.01
   2   6  -4 1145.33   17.55
   2  -6  -4 1215.62   17.51
   2  -6  -3  344.23    6.68
   2   6  -3  344.71    7.03
   2   6  -3  289.53    6.52
  -2  -6   3  382.27    7.58
  -2  -6   3  387.47    7.80
   2   6  -3  334.13    6.89
   2  -6  -3  274.49    7.41
   2  -6  -3  337.38    6.56
   2  -6  -3  357.12    6.12
   2  -6  -3  370.38    6.15
  -2  -6   2 1055.40   13.86
   2   6  -2 1076.47   14.27
  -2  -6   2 1037.79   13.87
   2  -6  -2  968.55   11.27
   2  -6  -2  973.73   13.15
   2   6  -2  993.71   11.55
   2  -6  -2 1047.97   12.80
   2  -6  -2 1062.01   12.79
   2  -6  -1   90.32    2.26
  -2  -6   1   93.70    3.26
   2  -6  -1  103.64    3.24
  -2  -6   1   94.30    3.22
   2  -6  -1  100.96    3.22
   2   6  -1   95.45    3.55
  -2  -6   0  754.90   10.90
   2  -6   0  728.03   10.92
  -2  -6   0  744.21   10.68
   2  -6   0  720.32   11.01
  -2  -6  -1 1900.96   21.75
  -2  -6  -1 1889.94   21.46
   2  -6   1 1839.45   22.81
   2  -6   1 1904.36   23.14
   2  -6   2   84.02    3.93
  -2  -6  -2   81.42    3.14
  -2  -6  -2   84.24    3.04
   2  -6   2   76.95    3.84
  -2  -6  -2   74.25    2.82
  -2   6  -2   76.57    3.07
   2   6   2   67.03    3.42
  -2  -6  -3 1306.68   16.22
   2   6   3 1176.30   18.51
  -2  -6  -3 1192.30   16.61
  -2   6  -3 1389.43   17.57
  -2  -6  -3 1310.70   16.71
   2  -6   3 1192.91   18.88
   2  -6   4  213.91    7.07
  -2   6  -4  228.18    6.17
  -2  -6  -4  214.19    4.98
  -2   6  -5  506.23    9.70
  -2  -6  -5  464.42    9.20
  -2   6  -5  513.06    9.77
  -2  -6  -5  489.43    9.44
   2   6   5  403.99    9.94
   2  -6   5  494.87   11.43
  -2   6  -5  425.72    9.52
  -2   6  -6  462.75    9.72
  -2  -6  -6  476.63    9.61
   2  -6   6  493.79   11.40
  -2   6  -7  182.24    6.09
  -2  -6  -7  168.90    5.77
  -2   6  -7  180.88    6.10
  -2  -6  -7  173.10    5.81
   2  -6   7  161.84    6.21
  -2   6  -8   65.27    3.87
  -2  -6  -8   59.83    3.65
  -2   6  -8   68.72    3.95
  -2  -6  -8   64.03    3.79
   2  -6   8   58.85    3.81
   2  -6   8   59.33    3.74
  -2   6  -9  160.76    6.39
  -2  -6  -9  163.52    6.35
  -2   6  -9  171.15    7.29
  -2   6  -9  175.24    6.70
  -2  -6  -9  169.76    6.51
  -2   6  -9  174.57    6.67
  -2  -6  -9  164.58    6.40
  -2   6  -9  152.05    6.68
  -2   6 -10  103.62    5.49
  -2  -6 -10  107.22    5.54
  -2   6 -10   94.95    5.56
  -2   6 -11  637.57   14.43
  -2  -6 -11  631.17   14.11
  -2   6 -11  655.13   14.48
  -2  -6 -11  614.52   13.92
  -2   6 -11  695.10   14.71
  -2  -6 -11  610.09   16.35
  -2   6 -11  669.93   15.32
  -2   6 -12  221.61    7.76
  -2  -6 -12  191.83    7.45
  -2   6 -12  210.18    7.89
  -2   6 -12  212.71    7.96
  -2  -6 -13    8.05    1.74
  -2   6 -13    9.46    1.87
  -2  -6 -13    7.92    2.11
  -2   6 -14  277.67    8.03
  -2  -6 -14  288.17    8.92
  -2   6 -14  298.23    8.48
  -2   6 -14  273.78    7.94
  -2   6 -15    3.93    1.19
  -2   6 -16  229.41    5.25
   2   7 -17    6.84    1.04
   2   7 -16  384.72    8.41
   2   7 -16  347.65    8.05
   2   7 -15   42.15    3.22
   2   7 -15   37.79    3.01
   2   7 -14   95.96    4.69
   2   7 -14   83.11    4.71
   2   7 -13   72.44    4.72
   2  -7 -13   63.09    4.85
   2   7 -13   62.78    4.35
   2   7 -12  227.67    8.22
   2   7 -12  222.66    8.15
   2   7 -12  250.06    8.90
   2  -7 -12  229.89    9.27
   2   7 -11  249.88    8.68
   2  -7 -11  197.80    8.57
   2   7 -11  219.10    7.92
   2   7 -11  272.04    9.14
   2  -7 -11  227.74    8.84
   2   7 -10  311.66   10.06
   2   7 -10  299.89    9.04
   2  -7 -10  304.37   10.00
   2   7  -9  461.20   12.45
   2   7  -9  457.13   10.94
   2  -7  -9  446.79   12.53
   2   7  -9  475.71   12.31
   2  -7  -9  460.92   12.11
   2  -7  -8  151.61    6.99
   2  -7  -8  136.33    6.18
  -2  -7   8  134.97    5.84
   2   7  -8  143.81    6.15
   2   7  -8  134.96    5.57
  -2  -7   7  414.22   10.30
   2  -7  -7  437.12   11.98
   2   7  -7  452.26   10.27
  -2  -7   6  214.14    7.40
   2  -7  -6  197.46    7.78
   2   7  -6  208.05    6.49
   2  -7  -6  200.69    7.60
  -2  -7   5   35.65    3.04
   2  -7  -5   29.85    3.13
   2  -7  -5   32.77    3.10
   2  -7  -4 1278.32   15.08
   2   7  -4 1253.90   17.22
  -2  -7   3    8.95    1.59
  -2  -7   3    7.69    1.53
   2  -7  -3    8.52    1.14
   2  -7  -3    7.95    1.04
   2  -7  -3    6.72    1.59
   2  -7  -3   13.04    1.86
  -2  -7   3    8.61    1.46
  -2  -7   2   29.17    2.23
  -2  -7   2   27.48    2.16
   2  -7  -2   22.10    1.78
   2  -7  -2   28.26    1.86
   2  -7  -2   30.93    1.89
  -2  -7   1  176.12    4.83
   2  -7  -1  188.33    4.93
  -2  -7   1  170.87    4.82
   2   7  -1  174.35    5.39
   2  -7  -1  182.89    4.89
   2  -7   0   12.76    1.46
   2  -7   0   13.38    1.47
   2   7   0    3.97    1.21
  -2  -7   0    3.92    1.01
  -2  -7   0    4.77    1.04
  -2  -7  -1  274.88    6.06
   2  -7   1  263.69    6.79
  -2  -7  -1  269.61    6.12
   2   7   1  249.57    6.89
   2  -7   1  251.58    6.54
  -2  -7  -2   34.62    2.13
   2  -7   2   29.33    2.60
  -2  -7  -2   33.68    2.17
   2   7   2   34.20    2.76
   2  -7   2   30.97    2.57
   2  -7   3   45.27    3.35
  -2  -7  -3   52.67    2.75
  -2  -7  -3   54.00    2.68
   2   7   3   43.71    3.23
   2  -7   4   20.98    2.47
   2  -7   4   24.04    2.75
   2   7   4   20.28    2.39
   2  -7   5  554.26   12.53
   2  -7   5  528.62   12.43
   2  -7   6 2938.13   36.97
  -2   7  -6 2837.51   35.91
   2  -7   7  159.59    6.46
   2  -7   7  143.03    6.27
   2  -7   8  111.16    5.34
   2  -7   8  110.78    5.46
   2  -7   9    7.68    1.77
   2  -7   9    7.82    1.81
  -2  -7 -10   21.61    3.22
  -2   7 -10   22.31    2.69
  -2   7 -10   18.35    2.62
  -2   7 -11  309.04    9.97
  -2   7 -11  289.89    9.04
  -2   7 -12  223.68    8.08
  -2  -7 -12  220.69    9.12
  -2   7 -12  220.37    7.54
  -2   7 -13   96.10    5.05
  -2  -7 -13   80.52    5.14
  -2   7 -13   92.79    4.49
  -2  -7 -14   10.43    1.93
  -2   7 -14   13.10    1.95
  -2   7 -15    5.59    1.28
   2   8 -16   35.24    2.35
   2   8 -16   25.84    1.96
   2   8 -15   41.32    3.03
   2   8 -15   36.01    2.75
   2   8 -14  461.99   11.00
   2   8 -14  442.60   10.13
   2   8 -13   21.04    2.39
   2   8 -13   24.69    2.85
   2  -8 -13   22.56    3.10
   2   8 -12   15.27    2.30
   2   8 -12   16.39    2.33
   2   8 -12   16.67    2.48
   2   8 -11  244.50    8.60
   2  -8 -11  271.97    9.64
   2  -8 -11  241.11    9.44
   2   8 -11  257.10    8.62
   2   8 -11  287.50    9.65
   2   8 -10   22.41    2.85
   2  -8 -10   14.27    2.68
   2  -8 -10   13.60    2.54
   2   8 -10   15.90    2.35
   2   8 -10   22.76    2.95
  -2  -8   9  649.38   13.55
   2   8  -9  660.81   14.82
   2  -8  -9  617.08   14.56
   2   8  -9  621.21   13.26
  -2  -8   8   36.47    3.36
  -2  -8   8   38.72    3.51
   2  -8  -8   38.45    3.50
   2  -8  -8   41.32    3.86
   2   8  -8   34.21    2.95
  -2  -8   7   64.95    4.47
  -2  -8   7   59.67    4.12
   2  -8  -7   47.10    3.77
   2  -8  -7   50.63    4.26
  -2  -8   6   24.92    2.96
  -2  -8   6   28.45    2.93
   2  -8  -6   18.16    2.64
  -2  -8   5    9.95    2.07
  -2  -8   5   10.80    2.04
   2  -8  -5    9.89    2.11
   2  -8  -4  124.69    6.04
  -2  -8   4  139.01    5.75
  -2  -8   3  260.75    7.40
  -2  -8   3  257.89    7.28
   2  -8  -3  237.80    5.86
   2  -8  -3  244.24    5.78
   2  -8  -3  226.02    7.79
  -2  -8   2 1757.74   22.71
  -2  -8   2 1706.86   22.48
   2  -8  -2 1695.98   21.17
   2  -8  -2 1723.06   21.12
   2  -8  -2 1770.78   24.65
  -2  -8   1   25.02    2.10
   2  -8  -1   22.74    1.99
   2  -8  -1   26.27    2.57
  -2  -8   1   25.41    2.11
   2  -8  -1   22.78    1.95
   2  -8   0    4.57    1.29
  -2  -8   0   21.77    1.91
  -2  -8   0   15.91    1.63
   2  -8   0    3.84    1.19
   2  -8   1  729.60   13.08
  -2  -8  -1  739.97   11.81
  -2  -8  -1  725.26   11.92
   2  -8   2   22.92    2.56
  -2  -8  -2   26.19    2.02
  -2  -8  -2   22.70    2.00
  -2  -8  -3   48.99    2.90
  -2  -8  -3   54.17    2.86
   2  -8   3   52.54    3.72
   2  -8   4  689.49   14.89
   2  -8   4  704.61   14.77
  -2   8  -5    2.55    1.20
   2  -8   5    4.91    1.70
   2  -8   6   31.24    3.41
   2  -8   6   40.47    3.83
  -2   8  -6   38.50    3.34
   2  -8   7  204.49    7.82
   2  -8   7  191.14    7.64
   2  -8   8  525.86   13.01
   2  -8   8  582.42   13.52
  -2   8  -9   26.71    3.19
   2  -8   9   24.58    2.74
   2  -8   9   24.09    2.78
  -2  -8 -10    2.77    1.97
  -2   8 -10    4.53    1.76
  -2   8 -10    2.98    1.44
  -2   8 -11  498.06   12.86
  -2   8 -11  452.60   11.32
  -2  -8 -12   37.31    3.85
  -2   8 -12   32.57    2.91
  -2  -8 -13  262.10    8.95
  -2   8 -13  259.04    8.19
  -2   8 -13  235.05    7.06
  -2   8 -14    2.75    1.14
  -2  -8 -14    3.50    1.37
  -2   8 -15   33.32    2.24
   2   9 -16    9.75    1.26
   2   9 -15   47.44    2.81
   2   9 -15   59.90    3.43
   2   9 -14   73.67    4.08
   2   9 -14  103.55    4.96
   2  -9 -13    3.39    1.69
   2   9 -13    4.19    1.33
   2   9 -13    6.12    1.63
   2  -9 -12    7.40    1.98
   2   9 -12    6.58    1.70
   2   9 -12    7.81    1.87
   2   9 -11    9.35    1.94
   2  -9 -11   16.68    2.83
   2   9 -11   12.30    2.19
   2   9 -11   11.05    2.37
   2   9 -10   60.95    4.54
   2  -9 -10   52.90    4.55
   2  -9 -10   54.36    4.46
   2   9 -10   56.24    4.04
   2   9 -10   67.83    4.81
   2   9  -9  384.31   11.21
  -2  -9   9  390.86   10.93
  -2  -9   9  392.24   10.93
   2  -9  -9  422.16   12.62
   2  -9  -8   41.16    3.70
  -2  -9   8   38.20    3.72
  -2  -9   8   37.40    3.60
   2  -9  -8   32.37    3.62
   2  -9  -7  248.56    8.85
  -2  -9   7  323.38   10.47
   2  -9  -7  238.01    9.28
  -2  -9   7  339.56   10.52
  -2  -9   6 1020.84   19.45
  -2  -9   6 1113.39   20.58
  -2  -9   5   12.15    2.52
  -2  -9   5    9.53    2.18
   2  -9  -5   12.99    2.46
  -2  -9   4 1197.83   20.35
  -2  -9   4 1182.75   20.15
  -2  -9   4 1153.64   19.80
  -2  -9   3  606.64   12.49
  -2  -9   3  585.75   12.33
  -2  -9   2  186.98    6.12
   2  -9  -2  196.91    8.07
   2  -9  -2  188.79    5.64
   2  -9  -1  235.15    6.47
  -2  -9   1  243.39    6.71
   2  -9   0   19.01    2.03
  -2  -9   0   17.26    1.87
   2  -9   0   22.05    2.12
  -2  -9  -1  235.57    6.50
   2  -9   1  230.53    7.28
   2   9   1  223.07    8.03
  -2  -9  -2 1075.95   16.45
   2  -9   2 1090.79   18.85
  -2  -9  -3  484.31   10.15
   2   9   3  458.08   12.64
   2  -9   3  542.07   13.02
   2  -9   3  516.59   12.76
   2   9   4    2.80    1.66
   2  -9   4    1.53    1.67
   2  -9   5   28.36    3.33
  -2   9  -5   28.38    2.74
   2  -9   5   26.95    3.33
  -2   9  -6  287.49    9.19
   2  -9   6  297.78   10.25
   2  -9   7   50.48    4.43
   2  -9   7   49.70    4.40
   2  -9   8  167.72    7.32
   2  -9   8  177.46    7.63
  -2   9  -9   88.02    5.47
   2  -9   9   78.66    4.95
   2  -9   9   80.92    4.90
  -2  -9 -10  149.18    8.09
  -2   9 -10  150.04    6.96
  -2   9 -10  138.99    6.26
  -2   9 -11   42.00    3.34
  -2   9 -11   46.06    3.84
  -2  -9 -12   21.19    3.08
  -2   9 -12   13.55    2.26
  -2   9 -13   49.46    3.09
  -2   9 -13   44.83    3.46
  -2  -9 -14   55.22    3.44
  -2   9 -14   65.48    3.52
  -2   9 -15   31.73    1.97
   2  10 -16    7.08    0.96
   2  10 -15  123.26    4.50
   2  10 -14  657.18   12.65
   2  10 -13  239.82    7.91
   2  10 -12   12.15    2.10
   2  10 -12    8.42    1.64
   2 -10 -12    6.71    1.86
   2  10 -11   90.62    5.05
   2  10 -11  110.73    5.91
   2  10 -10  158.18    7.29
   2 -10 -10  153.77    7.31
  -2 -10   9 1203.17   20.87
   2 -10  -9 1151.57   21.56
  -2 -10   9 1195.83   20.84
   2  10  -9 1142.81   20.96
   2 -10  -8   75.23    5.07
  -2 -10   8   78.80    5.26
  -2 -10   8   70.22    5.08
   2 -10  -8   59.39    4.81
   2 -10  -7    6.80    1.91
  -2 -10   7    6.29    2.06
  -2 -10   7    4.94    1.85
   2 -10  -7    6.88    1.85
  -2 -10   6   12.75    2.81
   2 -10  -6   18.13    2.81
  -2 -10   6   16.03    2.97
  -2 -10   5  254.46    9.66
  -2 -10   5  268.38    9.83
  -2 -10   4  113.85    6.01
   2 -10  -4   95.79    5.93
  -2 -10   4  103.09    5.72
   2 -10  -3  305.56    7.56
  -2 -10   3  332.72    9.51
   2 -10  -2  164.78    5.68
  -2 -10   2  169.80    6.25
   2 -10  -2  171.43    5.63
  -2 -10   1  554.70   11.48
   2 -10  -1  539.44   11.20
   2 -10  -1  544.76   11.02
  -2 -10   0  225.93    6.78
   2 -10   0  211.53    6.90
   2 -10   0  211.49    6.81
  -2 -10   0  226.40    6.71
  -2 -10  -1  177.95    6.02
   2 -10   1  188.36    6.73
  -2 -10  -1  182.98    5.92
  -2 -10  -2    5.94    1.31
   2 -10   2    7.62    1.86
  -2 -10  -3  233.45    6.84
   2 -10   3  245.20    9.01
   2 -10   4 1028.80   20.60
   2 -10   4  991.26   20.55
   2 -10   5  162.20    7.79
   2 -10   5  145.26    7.60
  -2  10  -5  139.14    6.35
   2 -10   6   10.19    2.34
   2 -10   6    9.50    2.32
  -2  10  -6    8.66    1.96
   2 -10   7  404.53   12.06
   2 -10   7  353.24   11.54
   2 -10   8 1084.78   20.17
   2 -10   8  974.69   19.70
  -2  10  -9   63.06    4.62
   2 -10   9   49.24    4.06
  -2 -10  -9   53.42    4.99
   2 -10   9   46.98    3.90
  -2  10 -10   83.20    4.87
  -2  10 -10  106.73    5.90
  -2  10 -11  233.99    7.66
  -2 -10 -11  281.32   10.29
  -2  10 -12  267.54    7.63
  -2 -10 -12  245.66    8.94
  -2  10 -13  466.14    9.55
  -2 -10 -13  487.45   11.57
  -2 -10 -14   21.73    2.15
  -2  10 -14   24.90    2.04
   2  11 -15   85.22    3.38
   2  11 -14  104.66    4.44
   2  11 -13    3.30    1.47
   2  11 -12    8.61    1.64
   2 -11 -12    7.85    1.89
   2  11 -11   33.34    3.29
   2  11 -11   24.26    2.70
   2 -11 -11   25.93    3.15
   2  11 -10    6.52    1.83
  -2 -11  10    5.45    1.81
   2  11 -10    6.70    1.90
  -2 -11   9  242.44    9.00
  -2 -11   9  256.74    9.37
   2  11  -9  227.35    8.71
   2 -11  -9  225.62    9.63
   2 -11  -8    7.71    2.11
  -2 -11   8    2.63    1.79
  -2 -11   8    4.60    2.06
   2 -11  -7   29.78    3.47
  -2 -11   7   36.73    4.10
  -2 -11   7   34.80    3.91
   2 -11  -6  877.70   18.72
  -2 -11   6  818.06   19.27
  -2 -11   6  838.22   19.32
   2 -11  -5    1.70    1.92
  -2 -11   5    5.57    2.56
  -2 -11   5    2.63    2.45
  -2 -11   4 1159.90   21.86
  -2 -11   4 1120.01   21.50
  -2 -11   3  729.57   15.52
  -2 -11   3  710.82   15.49
  -2 -11   2  532.46   12.23
  -2 -11   2  531.35   12.40
   2 -11  -1  358.72    9.21
  -2 -11   1  368.09    9.80
  -2 -11   1  385.54    9.88
  -2 -11   0   13.30    1.98
   2 -11   0   12.01    1.94
   2 -11   0   11.60    2.04
  -2 -11   0   13.15    1.96
  -2 -11  -1  194.07    6.63
   2 -11   1  185.14    7.10
   2 -11   1  179.01    7.17
  -2 -11  -1  186.57    6.31
  -2 -11  -2  448.16   10.69
   2 -11   2  489.38   12.63
   2 -11   2  471.08   12.59
  -2 -11  -2  473.46   10.58
  -2 -11  -3  450.57   10.79
   2 -11   3  490.09   13.42
  -2 -11  -3  456.83   10.48
   2 -11   3  476.15   13.51
   2 -11   4    8.30    2.36
   2 -11   4   10.91    2.73
  -2  11  -5    0.82    1.20
   2 -11   5    1.36    1.66
   2 -11   5    1.61    1.71
   2 -11   6   59.91    4.99
   2 -11   6   52.62    4.77
  -2  11  -6   54.87    4.38
   2 -11   7  160.25    7.84
   2 -11   7  155.22    7.89
   2 -11   8  252.88    9.36
   2 -11   8  258.03    9.63
   2 -11   9   99.20    5.69
  -2  11  -9  122.58    6.20
  -2 -11 -10  232.38    9.56
  -2  11 -10  274.78    8.66
  -2  11 -11   64.70    3.85
  -2  11 -11   69.79    4.29
  -2 -11 -11   56.01    4.48
  -2  11 -12    1.77    1.11
  -2  11 -12    1.87    1.37
  -2 -11 -12    3.71    1.80
  -2  11 -13   98.87    4.15
  -2 -11 -13   71.62    4.08
   2  12 -14  234.65    6.26
   2  12 -13   22.23    2.26
   2  12 -12    4.81    1.31
   2  12 -12    7.46    1.62
   2 -12 -11   19.29    2.67
   2  12 -11   24.10    2.58
   2  12 -10  108.92    5.99
  -2 -12  10   91.66    5.26
  -2 -12   9  517.34   13.63
  -2 -12   9  533.75   13.96
   2  12  -9  534.16   13.73
  -2 -12   8  152.39    7.68
  -2 -12   8  172.24    8.22
  -2 -12   7   19.92    3.30
   2 -12  -7   20.80    3.05
  -2 -12   7   19.41    3.21
  -2 -12   6   25.31    3.73
   2 -12  -6   29.76    3.53
  -2 -12   6   28.32    3.86
  -2 -12   5   17.65    3.13
  -2 -12   5   15.59    3.05
  -2 -12   4    1.93    1.84
  -2 -12   4    2.02    1.81
  -2 -12   3  207.78    8.49
  -2 -12   3  189.44    8.16
   2 -12  -2   39.50    3.11
   2 -12  -2   38.14    3.08
  -2 -12   2   42.36    3.86
  -2 -12   1  254.79    8.47
   2 -12  -1  254.05    8.27
  -2 -12   1  270.62    8.61
   2 -12  -1  264.21    8.13
   2 -12   0    3.01    1.55
  -2 -12   0    2.20    1.39
  -2 -12   0    2.58    1.48
   2 -12   0    4.66    1.71
  -2 -12  -1  380.21   10.11
   2 -12   1  389.40   11.06
   2 -12   1  379.90   11.19
  -2 -12  -1  360.06    9.61
  -2 -12  -2   49.02    3.55
   2 -12   2   49.73    4.25
  -2 -12  -2   45.70    3.41
   2 -12   2   43.46    4.13
   2 -12   3   17.63    2.90
  -2 -12  -3   12.73    2.07
   2 -12   3   11.80    2.60
   2 -12   4  198.28    9.34
  -2  12  -4  203.22    8.27
   2 -12   4  204.80    9.36
   2 -12   5   83.37    6.34
   2 -12   5  104.17    6.80
  -2  12  -5   88.87    5.70
   2 -12   6   10.88    2.66
   2 -12   6   12.20    2.84
  -2  12  -6    6.89    2.04
   2 -12   7  189.52    8.80
   2 -12   7  229.65    9.39
  -2  12  -8  323.07   10.33
   2 -12   8  292.31   10.36
   2 -12   9   59.74    4.47
   2 -12   9   64.17    4.42
  -2 -12  -9   68.25    5.30
  -2 -12 -10   49.73    4.30
  -2  12 -10   62.58    4.09
   2 -12  10   54.79    3.83
   2 -12  10   48.06    3.66
   2 -12  11  115.76    4.92
  -2 -12 -11  114.49    5.77
  -2  12 -11  126.39    5.13
  -2  12 -11  130.42    5.37
   2 -12  11  113.96    4.82
  -2  12 -12    9.00    1.56
  -2 -12 -12   10.86    1.88
  -2  12 -12    8.18    1.44
   2  13 -14   59.55    2.67
   2  13 -13    2.93    1.03
   2  13 -12   18.62    2.21
   2  13 -11   68.59    4.23
   2  13 -11   61.85    3.81
  -2 -13  10   28.72    2.90
   2  13 -10   31.10    3.21
  -2 -13  10   25.65    2.76
   2  13  -9   48.03    4.23
  -2 -13   9   45.18    4.04
   2  13  -8   56.00    4.43
  -2 -13   8   56.77    4.94
  -2 -13   8   57.09    4.93
  -2 -13   7  164.35    8.73
  -2 -13   7  151.41    8.38
  -2 -13   6   48.69    5.27
  -2 -13   6   43.10    5.03
  -2 -13   5    6.55    2.80
  -2 -13   5    6.57    2.81
  -2 -13   4  387.25   13.30
  -2 -13   4  373.61   12.99
  -2 -13   3   25.20    3.48
  -2 -13   3   23.58    3.50
  -2 -13   2   28.19    3.26
  -2 -13   2   28.81    3.32
   2 -13  -2   21.87    2.45
   2 -13  -1  100.81    5.24
  -2 -13   1  122.67    6.16
   2 -13  -1  108.59    5.42
  -2 -13   1  114.67    5.94
   2 -13  -1   98.10    5.03
  -2 -13   0    6.89    1.64
  -2 -13   0    4.27    1.55
   2 -13   0    5.92    1.62
   2 -13   0    5.57    1.71
  -2 -13  -1   57.41    4.07
   2 -13   1   49.93    4.20
   2 -13   1   51.83    4.42
  -2 -13  -1   53.27    3.83
  -2 -13  -2    3.62    1.46
  -2 -13  -2    3.29    1.42
   2 -13   2    3.67    1.96
   2 -13   2    5.12    1.98
  -2 -13  -3   68.08    4.49
   2 -13   3   80.69    6.17
   2 -13   3   66.44    5.49
   2 -13   4   38.04    4.71
   2 -13   4   45.24    4.87
  -2  13  -4   43.20    4.13
   2 -13   5   11.93    3.26
   2 -13   5   12.53    3.12
  -2  13  -5   10.79    2.46
   2 -13   6  324.36   11.93
   2 -13   6  298.72   11.79
   2 -13   7   38.50    4.38
   2 -13   8  101.64    6.12
  -2 -13  -8   99.58    6.32
   2 -13   8   96.16    5.77
   2 -13   9   12.95    2.07
  -2 -13  -9    7.18    2.03
   2 -13   9   10.06    1.87
  -2  13  -9   12.67    1.98
  -2  13 -10    3.37    1.28
  -2 -13 -10    5.22    1.68
   2 -13  10    3.40    1.32
   2 -13  10    3.54    1.37
  -2  13 -10    4.03    1.27
  -2  13 -11   40.62    2.78
  -2 -13 -11   34.46    3.08
   2 -13  11   38.26    2.75
  -2  13 -11   43.80    2.82
   2 -13  11   34.43    2.53
  -2  13 -12   83.37    3.37
  -2 -13 -12   60.09    3.37
   2  14 -13   32.58    2.08
   2  14 -12    4.10    1.22
   2  14 -11   74.67    4.10
  -2 -14  11   49.94    3.19
   2  14 -10    2.32    1.25
   2  14 -10    2.43    1.38
  -2 -14  10    1.71    1.19
  -2 -14  10    2.20    1.23
   2  14  -9   21.50    2.89
  -2 -14   9   20.44    2.69
   2  14  -8    7.76    2.05
  -2 -14   8    6.99    2.31
  -2 -14   8    7.14    2.25
  -2 -14   7   14.52    3.21
  -2 -14   7   13.90    3.09
  -2 -14   6  135.00    8.53
  -2 -14   6  132.93    8.27
  -2 -14   5  537.09   16.88
  -2 -14   5  560.24   16.99
  -2 -14   4  315.35   12.29
  -2 -14   4  322.09   12.37
  -2 -14   3    5.05    2.19
  -2 -14   3    6.16    2.30
  -2 -14   2   39.31    4.03
  -2 -14   2   37.65    4.02
   2 -14  -1   20.60    2.42
  -2 -14   1   24.85    2.96
   2 -14  -1   20.05    2.55
  -2 -14   1   21.90    2.90
  -2 -14   0  159.89    6.98
   2 -14   0  146.50    6.79
  -2 -14   0  164.43    7.21
   2 -14   0  175.63    7.35
   2 -14   1  253.21    9.46
  -2 -14  -1  241.25    8.59
  -2 -14  -1  244.31    8.57
   2 -14   1  243.34    9.33
  -2 -14  -2    7.38    1.81
   2 -14   2    7.48    2.42
   2 -14   2    9.65    2.34
   2 -14   3   52.85    5.03
  -2  14  -3   49.08    4.52
   2 -14   3   49.14    5.05
   2 -14   4   39.01    4.49
  -2  14  -4   32.88    3.72
   2 -14   4   32.82    4.36
   2 -14   5   39.31    4.95
   2 -14   5   40.63    4.81
   2 -14   6   73.25    6.11
   2 -14   7   62.72    4.93
  -2 -14  -7   40.46    4.10
  -2 -14  -8    3.48    1.62
   2 -14   8    4.47    1.69
   2 -14   8    4.42    1.57
   2 -14   9   25.63    2.66
   2 -14   9   23.74    2.64
  -2 -14  -9   18.29    2.43
  -2  14  -9   24.48    2.77
   2 -14  10    1.66    1.12
   2 -14  10    2.84    1.22
  -2 -14 -10    0.61    1.13
  -2  14 -10    2.08    1.20
   2 -14  11  149.60    4.55
  -2  14 -11  197.96    5.57
  -2  14 -12   54.68    2.35
   2  15 -12   52.68    2.66
  -2 -15  11  117.90    4.28
   2  15 -11  164.76    5.33
  -2 -15  10   82.41    4.19
  -2 -15  10   64.49    3.63
   2  15  -9    8.79    1.98
  -2 -15   9    6.49    1.85
  -2 -15   9    4.89    1.70
   2  15  -9    8.23    1.91
  -2 -15   8  206.83    8.59
  -2 -15   8  220.37    8.80
  -2 -15   7  377.69   12.88
  -2 -15   7  378.63   12.90
  -2 -15   6   25.72    4.10
  -2 -15   5   54.13    5.49
  -2 -15   5   51.40    5.48
  -2 -15   4  115.13    7.70
  -2 -15   4  110.92    7.53
  -2 -15   3   51.09    5.13
  -2 -15   3   49.90    4.97
  -2 -15   2  107.09    6.58
  -2 -15   2  102.79    6.36
  -2 -15   1    9.60    2.30
  -2 -15   1   11.62    2.41
   2 -15  -1    7.97    1.85
   2 -15   0   51.85    4.15
  -2 -15   0   63.32    4.59
   2 -15   0   54.44    4.19
  -2 -15   0   63.17    4.52
  -2 -15  -1  125.62    6.27
   2 -15   1  123.63    6.77
  -2 -15  -1  123.86    6.07
   2 -15   1  122.74    6.69
  -2  15  -2   73.03    5.88
   2 -15   2   68.91    5.43
  -2 -15  -2   59.57    4.34
   2 -15   2   61.53    5.28
   2 -15   3    7.35    2.40
   2 -15   3    7.85    2.44
   2 -15   4   17.05    3.34
  -2  15  -4   19.71    3.06
   2 -15   5   81.50    6.52
  -2  15  -5   79.74    5.52
   2 -15   5   87.79    6.51
   2 -15   6  551.91   15.30
   2 -15   6  578.39   15.64
   2 -15   6  533.28   15.45
   2 -15   7   88.07    5.66
   2 -15   7   81.19    5.60
   2 -15   8    8.99    1.85
   2 -15   8    7.85    1.91
  -2  15  -9    6.68    1.57
   2 -15   9    6.64    1.49
   2 -15   9    6.70    1.55
   2 -15  10   52.05    3.01
   2 -15  10   45.41    2.82
  -2  15 -11  113.41    3.61
   2  16 -11   46.46    2.43
  -2 -16  10   18.31    1.95
  -2 -16  10   16.71    1.80
  -2 -16   9    0.23    1.09
  -2 -16   9    0.86    1.01
   2  16  -9    0.26    0.90
   2  16  -8   16.29    2.47
  -2 -16   8   12.14    2.36
  -2 -16   8   12.23    2.30
   2  16  -8   15.55    2.21
   2  16  -7    2.11    1.53
  -2 -16   7    0.84    1.89
  -2 -16   7    1.94    2.00
  -2 -16   6  116.11    7.43
  -2 -16   5  259.53   11.46
  -2 -16   5  275.38   11.47
  -2 -16   4  275.12   11.66
  -2 -16   4  274.13   11.42
  -2 -16   3    0.11    2.22
  -2 -16   2  138.29    7.48
  -2 -16   1   66.78    4.95
   2 -16  -1   57.98    4.10
   2 -16   0  167.54    7.44
  -2 -16   0  176.14    7.61
  -2 -16  -1  300.86    9.78
   2 -16   1  304.79   10.48
  -2  16  -2   21.05    3.60
   2 -16   2   12.42    2.75
   2 -16   3   58.79    5.30
   2 -16   3   61.82    5.27
  -2  16  -4   22.99    3.18
   2 -16   4   20.29    3.36
  -2  16  -5   34.14    3.64
   2 -16   5   28.03    3.95
   2 -16   6   55.14    4.80
   2 -16   6   53.39    4.88
   2 -16   7    9.74    2.17
   2 -16   7    6.98    2.01
   2 -16   8    3.34    1.35
   2 -16   8    2.95    1.36
   2 -16   9   43.23    2.88
   2 -16   9   37.95    2.69
  -2  16 -10    2.07    0.83
  -2 -17   9   26.37    2.35
  -2 -17   9   22.53    2.12
  -2 -17   8   27.08    2.93
  -2 -17   8   29.32    2.83
   2  17  -7   60.67    3.95
  -2 -17   7   46.34    4.11
   2  17  -7   56.85    3.76
  -2 -17   7   49.73    4.27
  -2 -17   6    0.83    1.86
  -2 -17   6    1.75    1.83
  -2  17   5    4.51    1.97
  -2 -17   5    5.76    2.17
  -2 -17   5    3.40    2.01
  -2 -17   4   51.32    5.04
  -2 -17   4   53.23    5.09
  -2  17   3    3.48    3.00
  -2 -17   3    1.23    1.68
  -2  17   2   70.56    7.67
  -2 -17   2   37.66    3.94
  -2  17   1    2.13    2.95
  -2 -17   1    1.22    1.36
   2 -17   0   13.06    2.17
  -2 -17   0   13.43    2.19
  -2  17  -1   14.47    3.33
   2 -17   1    6.39    1.83
  -2  17  -2    3.13    1.92
   2 -17   2    2.54    1.63
   2 -17   2    1.70    1.41
  -2  17  -3    1.93    1.60
   2 -17   3    0.37    1.49
   2 -17   3    1.55    1.55
  -2  17  -4    1.04    1.32
   2 -17   4    0.84    1.62
   2 -17   4    1.60    1.59
   2 -17   5   74.17    5.46
   2 -17   5   63.52    5.23
   2 -17   6  242.16    8.88
   2 -17   6  221.36    8.59
   2 -17   7   66.03    4.15
   2 -17   7   62.14    4.11
   2 -17   8   11.52    1.65
  -2  17  -8   13.04    1.62
   2 -17   8   10.10    1.60
  -2  17  -9    4.69    0.93
  -2 -18   8    1.96    1.03
  -2 -18   8    1.03    0.91
  -2 -18   7    5.52    1.70
  -2 -18   7    6.19    1.69
   2  18  -7    7.79    1.34
   2  18  -6   20.63    2.25
  -2 -18   6   13.88    2.58
  -2 -18   6   15.11    2.55
   2  18  -6   21.98    2.23
  -2  18   5   17.20    2.60
  -2 -18   5   13.97    2.65
  -2 -18   5   11.84    2.56
  -2  18   4    3.40    1.93
  -2 -18   4    2.36    1.84
  -2 -18   4    2.02    1.71
  -2 -18   3   20.29    3.05
  -2 -18   3   18.13    2.84
  -2 -18   2   32.87    3.72
  -2 -18   2   33.61    3.55
  -2  18   1    2.95    2.84
  -2 -18   1    2.16    1.53
  -2 -18   1    0.06    1.12
  -2  18   0   25.91    4.79
   2 -18   1   83.64    5.06
  -2  18  -1  207.58   10.08
  -2  18  -2   12.11    2.76
   2 -18   2    6.75    1.87
   2 -18   2    6.40    1.85
  -2  18  -3    1.52    1.45
   2 -18   3    0.97    1.42
   2 -18   3    1.52    1.58
  -2  18  -4   18.95    2.44
   2 -18   4   14.36    2.64
   2 -18   4   13.87    2.55
   2 -18   5    8.35    2.06
   2 -18   5    9.39    1.98
   2 -18   6    0.45    1.17
   2 -18   6    0.29    1.25
   2 -18   7   19.44    2.02
  -2  18  -7   25.96    2.04
  -2 -19   7   16.00    1.93
  -2 -19   6   27.56    2.97
  -2 -19   6   30.53    3.04
  -2 -19   5   -0.24    1.29
  -2 -19   5    0.12    1.25
  -2 -19   4   39.21    3.82
  -2 -19   4   43.98    3.95
  -2 -19   3   45.89    4.08
  -2 -19   3   55.70    4.23
  -2  19   2   28.85    4.66
  -2  19   1    6.96    3.02
  -2  19   0    3.13    2.23
  -2  19  -1   34.09    4.34
  -2  19  -2   90.75    5.69
   2 -19   3   16.30    2.41
  -2  19  -3   32.06    3.05
   2 -19   4    1.24    1.19
   2 -19   4    1.74    1.28
   2 -19   5    4.33    1.48
  -2  19  -6   16.10    1.46
   3   0 -16  145.01    6.10
   3   0 -16  135.88    5.88
   3   0 -15 1028.74   19.50
   3   0 -15 1054.32   19.18
   3   0 -14  240.09    8.86
   3   0 -14  249.66    8.88
   3   0 -13   12.23    2.00
   3   0 -13   14.06    2.38
   3   0 -13   11.73    2.25
   3   0 -13   10.10    2.16
   3   0 -13   12.49    2.34
   3   0 -12  316.06   10.16
   3   0 -12  354.68   10.26
   3   0 -12  327.49    9.92
   3   0 -12  337.98    9.54
   3   0 -12  302.22   10.25
   3   0 -12  305.05   10.24
   3   0 -12  328.53   10.18
   3   0 -11  283.45    9.53
   3   0 -11  291.09    9.03
   3   0 -11  282.73    8.71
   3   0 -11  271.71    8.26
   3   0 -11  269.31    8.28
   3   0 -11  271.85    9.67
   3   0 -11  265.91    9.51
   3   0 -11  283.95    9.16
   3   0 -11  296.63   10.34
   3   0 -10   31.77    3.60
   3   0 -10   35.27    3.91
   3   0 -10   24.97    2.95
   3   0 -10   37.50    3.94
   3   0 -10   35.85    3.97
   3   0 -10   39.87    3.59
   3   0  -9   64.66    4.02
   3   0  -9   76.41    4.52
   3   0  -9   74.74    5.25
   3   0  -9  105.47    6.31
   3   0  -9  108.61    6.32
   3   0  -9   68.87    5.04
   3   0  -9   69.80    4.50
   3   0  -9   58.43    3.87
   3   0  -8   13.47    2.43
   3   0  -8   13.16    2.36
   3   0  -8   16.89    2.24
   3   0  -8   19.32    2.20
   3   0  -8   11.24    2.01
   3   0  -8   15.44    2.08
   3   0  -8   11.99    2.38
   3   0  -7  620.14   12.83
   3   0  -7  615.75   11.48
   3   0  -7  598.86   11.08
   3   0  -7  541.41   11.46
   3   0  -7  625.80   12.21
   3   0  -7  535.97   11.20
   3   0  -7  568.84   11.87
   3   0  -7  605.22   12.73
   3   0  -7  575.02   11.09
   3   0  -6 1754.71   22.39
   3   0  -6 1831.22   23.10
   3   0  -6 1858.52   23.10
   3   0  -6 1702.23   21.96
   3   0  -6 1725.92   23.49
   3   0  -6 1667.29   21.75
   3   0  -5   19.04    1.99
   3   0  -5   22.71    1.80
   3   0  -5   21.89    1.63
   3   0  -4 1399.36   18.30
  -3   0   4 1362.40   17.73
  -3   0   4 1318.62   16.00
   3   0  -4 1509.04   19.31
   3   0  -4 1546.01   17.45
   3   0  -3 1376.61   13.36
   3   0  -3 1107.97   13.97
   3   0  -3 1285.72   13.94
  -3   0   3 1190.21   14.94
   3   0  -3 1040.31   15.48
  -3   0   3 1131.74   15.06
  -3   0   2   67.12    3.17
   3   0  -2   59.54    2.52
  -3   0   2   62.92    2.60
  -3   0   1   57.90    2.36
  -3   0   1   46.64    3.08
  -3   0   1   60.64    2.54
   3   0  -1   53.96    1.92
   3   0  -1   49.54    1.75
  -3   0   0  802.88   10.84
   3   0   0  791.30    8.42
  -3   0  -1 4163.20   41.89
  -3   0  -1 4061.79   41.85
  -3   0  -2 4587.17   47.23
  -3   0  -2 4635.72   46.99
  -3   0  -3  533.84    9.52
  -3   0  -3  473.80    8.40
  -3   0  -3  513.15    7.34
  -3   0  -3  455.29    8.36
  -3   0  -4  343.94    7.34
  -3   0  -4  364.36    6.32
  -3   0  -4  340.55    7.13
  -3   0  -5  175.64    4.51
  -3   0  -5  171.22    4.42
  -3   0  -5  158.68    5.04
  -3   0  -5  166.86    4.80
  -3   0  -5  186.36    5.99
  -3   0  -5  148.32    4.60
  -3   0  -6  754.11   14.77
  -3   0  -6  732.79   11.45
  -3   0  -7 4368.19   49.19
  -3   0  -7 3973.62   45.64
  -3   0  -8  881.24   15.71
  -3   0  -8  924.76   17.17
  -3   0  -9  919.65   17.44
  -3   0  -9  965.18   17.04
  -3   0  -9  915.49   17.47
  -3   0 -10  411.36   11.21
  -3   0 -10  404.51   10.51
  -3   0 -10  406.14   11.28
  -3   0 -11   17.65    2.44
  -3   0 -11   14.82    2.44
  -3   0 -12  210.46    8.06
  -3   0 -12  232.90    8.91
  -3   0 -12  221.79    8.72
  -3   0 -13   65.84    4.69
  -3   0 -14    9.71    1.95
  -3   0 -14    9.69    1.74
  -3   0 -14    9.96    1.89
  -3   0 -15   77.48    3.99
  -3   0 -15   76.69    4.07
  -3   0 -16   77.31    3.25
  -3   0 -16   82.81    3.34
   3  -1 -16    1.72    1.23
   3   1 -16    3.21    1.38
   3   1 -16    3.35    1.42
   3   1 -16    2.62    1.31
   3   1 -15  158.96    6.93
   3  -1 -15  156.88    6.92
   3   1 -15  169.63    7.35
   3  -1 -15  163.48    7.14
   3  -1 -14  660.54   15.40
   3   1 -14  671.02   15.52
   3  -1 -14  611.29   14.58
   3   1 -14  650.36   15.01
   3  -1 -14  638.55   14.91
   3   1 -14  662.23   15.09
   3   1 -13   71.11    4.78
   3  -1 -13   70.55    4.79
   3   1 -13   56.39    4.26
   3  -1 -13   69.32    4.31
   3  -1 -13   55.47    4.37
   3   1 -13   54.57    4.23
   3  -1 -13   71.07    4.72
   3   1 -13   79.50    4.97
   3  -1 -12   41.37    3.60
   3   1 -12   43.06    3.72
   3   1 -12   45.80    3.85
   3  -1 -12   37.53    3.61
   3   1 -12   44.77    3.67
   3   1 -12   43.41    3.99
   3  -1 -12   44.71    4.00
   3  -1 -12   46.68    3.65
   3  -1 -12   45.50    4.05
   3   1 -12   44.64    3.87
   3   1 -12   41.12    3.30
   3  -1 -12   39.60    3.35
   3   1 -12   41.66    3.90
   3  -1 -12   43.39    3.90
   3   1 -11    2.49    1.67
   3  -1 -11    4.41    1.81
   3   1 -11    4.79    1.63
   3  -1 -11    2.49    1.52
   3  -1 -11    6.34    1.83
   3   1 -11    6.79    1.69
   3  -1 -11    4.37    1.38
   3  -1 -11    4.02    1.45
   3   1 -11    3.44    1.32
   3   1 -11    3.71    1.44
   3  -1 -11    3.49    1.40
   3  -1 -11    5.90    1.59
   3   1 -11   10.60    2.33
   3  -1 -11   11.92    2.42
   3   1 -11    2.37    1.71
   3  -1 -11    4.07    1.82
   3  -1 -10 3636.47   46.41
   3   1 -10 3587.96   46.63
   3  -1 -10 3957.89   47.52
   3   1 -10 3742.48   45.80
   3   1 -10 3576.79   43.38
   3  -1 -10 3719.32   44.08
   3   1 -10 3762.09   44.38
   3  -1 -10 3689.77   43.87
   3   1 -10 3603.15   47.06
   3  -1 -10 3623.08   46.80
   3   1 -10 3654.98   43.58
   3  -1 -10 3700.26   47.37
   3   1 -10 3634.73   47.10
   3  -1 -10 3885.54   46.11
   3   1  -9 4509.76   54.43
   3  -1  -9 4533.90   54.55
   3   1  -9 4482.58   54.11
   3  -1  -9 4566.65   54.31
   3  -1  -9 4434.85   53.65
   3   1  -9 4426.44   49.79
   3  -1  -9 4578.99   50.23
   3   1  -9 4053.75   51.62
   3  -1  -9 4129.70   51.42
   3  -1  -9 4291.81   50.64
   3   1  -9 4031.15   51.95
   3   1  -9 4142.33   47.94
   3   1  -9 4373.88   48.87
   3  -1  -9 4066.21   51.61
   3  -1  -9 4447.69   48.72
   3  -1  -9 4791.75   50.58
   3  -1  -9 4598.81   51.92
   3   1  -9 4456.65   49.39
   3   1  -8   11.54    2.05
   3  -1  -8   10.66    2.04
   3  -1  -8   10.84    2.24
   3  -1  -8   11.39    2.53
   3   1  -8   13.87    2.62
   3  -1  -8   13.54    2.10
   3   1  -8    6.40    1.51
   3   1  -8    7.27    1.80
   3  -1  -8   17.88    2.38
   3   1  -8    8.25    1.62
   3  -1  -8   11.26    2.03
   3  -1  -8    6.39    1.39
   3  -1  -8   14.12    2.49
   3   1  -8   11.06    2.40
   3   1  -8   12.65    2.49
   3  -1  -8   14.17    2.53
   3   1  -7   17.34    2.17
   3   1  -7   22.36    2.04
   3  -1  -7   18.40    2.09
   3  -1  -7   20.42    2.30
   3  -1  -7   15.16    1.94
   3  -1  -7    9.47    2.04
   3  -1  -7   19.43    2.38
   3   1  -7   19.21    2.45
   3   1  -7   12.56    1.95
   3  -1  -7   11.59    1.91
   3  -1  -7   10.38    1.64
   3  -1  -7   14.56    2.17
   3   1  -7    9.91    1.60
   3  -1  -7   15.41    2.25
   3   1  -7   14.98    2.19
   3   1  -7   17.79    2.12
   3  -1  -7   18.36    2.12
   3   1  -7   13.74    1.87
   3   1  -6   73.85    3.65
   3  -1  -6   82.16    3.81
   3  -1  -6   86.55    3.88
   3   1  -6   84.37    3.85
   3  -1  -6   80.44    4.27
   3   1  -6   90.47    4.12
   3  -1  -6   74.73    3.98
   3  -1  -6   70.28    3.52
   3   1  -6   59.07    3.16
   3   1  -6   76.37    3.82
   3   1  -6   75.12    3.40
   3  -1  -6   79.78    3.45
   3  -1  -6   81.65    3.53
   3  -1  -6   91.38    4.25
   3   1  -6   80.82    3.57
  -3  -1   6   63.06    2.57
   3  -1  -5 1497.31   20.43
   3  -1  -5 1436.13   19.49
   3  -1  -5 1446.02   17.67
   3   1  -5 1414.88   17.61
   3  -1  -5 1605.22   18.73
   3   1  -5 1518.24   18.57
  -3   1   5 1534.11   16.96
   3   1  -5 1587.94   20.40
  -3  -1   5 1293.33   17.07
  -3   1   5 1392.97   15.38
   3   1  -5 1369.50   18.95
   3  -1  -5 1661.15   20.37
   3  -1  -5 1512.76   19.78
  -3   1   4  316.42    5.86
  -3  -1   4  299.53    5.95
   3   1  -4  258.80    6.53
   3  -1  -4  328.72    5.97
   3   1  -4  315.39    5.75
  -3   1   4  346.36    6.57
  -3  -1   4  286.52    5.62
   3  -1  -4  338.22    7.38
   3   1  -4  289.99    6.28
   3  -1  -4  306.27    6.24
   3   1  -4  346.29    4.95
   3  -1  -4  353.78    4.14
   3  -1  -4  282.98    7.03
  -3   1   3  923.93   12.72
   3   1  -3 1014.31   11.41
   3  -1  -3 1103.95   12.16
  -3   1   3  938.21   13.32
   3   1  -3 1063.11   11.34
   3  -1  -3  791.93   12.80
   3  -1  -3  923.91   11.59
   3   1  -3  891.82   12.41
  -3  -1   3  915.66   12.24
   3  -1  -3  926.28   13.20
  -3   1   3  948.68   13.70
   3  -1  -2    2.15    0.77
  -3   1   2    6.49    1.24
  -3   1   2    2.67    1.08
  -3  -1   2    3.97    1.03
  -3  -1   2    3.09    1.10
  -3   1   2    1.97    1.59
   3   1  -2    7.36    0.70
  -3  -1   2    4.02    0.92
   3  -1  -2    5.68    0.96
   3  -1  -2    4.40    0.62
   3   1  -2    3.15    0.64
  -3   1   1 4755.77   46.66
  -3   1   1 4816.39   46.57
   3  -1  -1 4751.73   43.86
  -3   1   0   12.71    1.45
  -3   1   0   12.30    1.46
  -3  -1   0   11.35    1.21
  -3  -1   0    6.84    1.86
  -3   1   0    7.47    1.87
  -3  -1  -1   92.44    2.88
  -3   1  -1  105.98    3.76
  -3  -1  -1   96.77    3.00
  -3   1  -1   99.97    3.53
  -3   1  -1  101.01    4.30
  -3  -1  -2 2168.42   23.94
  -3   1  -2 2147.98   24.99
  -3  -1  -2 2096.28   23.93
  -3   1  -2 2216.65   25.39
  -3   1  -2 2272.59   26.96
  -3  -1  -3   14.51    1.34
  -3   1  -3   11.46    1.41
  -3   1  -3   21.26    0.89
  -3   1  -3   13.22    1.61
  -3  -1  -3   14.37    1.43
  -3  -1  -3   23.58    2.04
  -3   1  -3   22.27    2.01
  -3  -1  -4  179.09    4.74
  -3   1  -4  149.25    4.73
  -3   1  -4  157.78    3.51
  -3  -1  -4  155.73    3.94
  -3   1  -4  157.11    4.97
  -3  -1  -4  170.87    4.75
  -3   1  -4  157.39    4.73
  -3   1  -5  361.92    7.05
  -3  -1  -5  391.24    7.33
  -3  -1  -5  383.63    7.83
  -3   1  -5  367.28    7.84
  -3  -1  -5  389.85    7.45
  -3   1  -5  417.04    9.40
  -3  -1  -5  422.30    9.44
  -3   1  -5  363.08    7.71
  -3  -1  -6  333.58    7.53
  -3  -1  -6  324.03    9.15
  -3   1  -6  323.30    9.16
  -3   1  -6  321.47    7.14
  -3   1  -6  331.02    6.92
  -3   1  -7 3040.18   37.82
  -3  -1  -7 2994.18   37.63
  -3  -1  -7 2915.60   34.20
  -3   1  -7 2963.48   33.52
  -3  -1  -8 2157.64   29.41
  -3  -1  -8 2085.42   27.18
  -3   1  -8 2062.21   28.23
  -3   1  -8 2173.82   29.54
  -3   1  -8 2117.45   29.33
  -3  -1  -8 2067.82   29.12
  -3  -1  -9   17.72    2.15
  -3  -1  -9   28.41    3.27
  -3  -1  -9   20.26    2.51
  -3   1  -9   18.02    2.48
  -3   1  -9   19.65    2.46
  -3   1  -9   21.25    2.66
  -3  -1  -9   20.70    2.70
  -3  -1 -10  414.52   10.65
  -3   1 -10  411.69   10.98
  -3   1 -10  426.94   11.56
  -3  -1 -10  422.20   11.42
  -3   1 -10  434.61   11.68
  -3  -1 -10  437.46   11.64
  -3  -1 -11   96.98    5.16
  -3   1 -11  106.54    5.52
  -3   1 -11  100.72    5.60
  -3  -1 -11  110.57    5.80
  -3  -1 -11  104.18    6.03
  -3  -1 -12 1697.26   26.19
  -3   1 -12 1742.68   26.92
  -3   1 -12 1788.53   27.86
  -3  -1 -12 1758.52   27.61
  -3   1 -12 1735.41   27.55
  -3  -1 -12 1685.19   27.23
  -3   1 -13  601.46   14.20
  -3  -1 -13  591.10   13.98
  -3   1 -14   32.70    2.99
  -3  -1 -14   33.62    3.01
  -3   1 -14   29.06    2.73
  -3   1 -14   29.73    2.91
  -3  -1 -14   30.38    2.93
  -3   1 -15  169.77    5.80
  -3  -1 -15  162.28    5.63
  -3   1 -15  170.29    6.03
  -3  -1 -15  171.65    5.96
  -3  -1 -16    4.15    0.99
  -3   1 -16    4.32    0.98
   3   2 -17   68.16    3.65
   3   2 -17   75.35    3.72
   3   2 -16    6.34    1.49
   3   2 -16    6.41    1.47
   3   2 -16    4.75    1.48
   3   2 -15  571.99   13.66
   3   2 -15  547.62   12.87
   3   2 -14  268.32    9.02
   3  -2 -14  288.67    9.57
   3   2 -14  309.37    9.82
   3  -2 -14  243.20    8.92
   3   2 -14  237.82    8.68
   3   2 -14  302.33    9.87
   3  -2 -14  277.25    9.41
   3  -2 -13   13.04    2.37
   3  -2 -13   11.81    2.38
   3   2 -13   13.59    2.42
   3   2 -13   13.07    2.30
   3   2 -13   14.92    2.59
   3   2 -13   11.62    2.27
   3  -2 -13   10.45    2.31
   3  -2 -13   14.15    2.47
   3  -2 -12    1.72    1.25
   3   2 -12    3.15    1.26
   3  -2 -12    1.34    1.30
   3   2 -12    2.16    1.57
   3  -2 -12    3.11    1.62
   3  -2 -12    3.59    1.52
   3   2 -12    4.44    1.47
   3  -2 -12    1.40    1.40
   3   2 -12    2.20    1.40
   3   2 -12    4.08    1.63
   3  -2 -12    3.98    1.76
   3   2 -11    6.28    1.91
   3  -2 -11    7.35    1.97
   3   2 -11    7.34    2.01
   3  -2 -11    7.22    1.94
   3  -2 -11    7.24    1.99
   3   2 -11    8.37    1.88
   3  -2 -11    5.97    2.01
   3   2 -11   11.42    2.38
   3   2 -11    5.79    1.58
   3  -2 -11    7.10    1.93
   3  -2 -11   11.03    2.01
   3   2 -11    9.42    1.83
   3  -2 -11    6.04    1.55
   3  -2 -11    7.86    1.73
   3   2 -11    5.14    1.42
   3  -2 -11   10.39    2.26
   3  -2 -10   43.95    3.60
   3  -2 -10   25.19    2.72
   3   2 -10   41.71    3.75
   3  -2 -10   43.52    4.23
   3   2 -10   52.20    4.40
   3  -2 -10   57.84    4.66
   3  -2 -10   42.57    3.94
   3   2 -10   27.99    2.97
   3   2 -10   43.66    4.18
   3  -2 -10   45.45    4.19
   3  -2 -10   44.84    3.77
   3   2 -10   33.93    3.18
   3  -2 -10   41.56    3.99
   3   2 -10   42.88    4.15
   3  -2 -10   29.09    3.06
   3   2 -10   25.30    2.89
   3  -2 -10   48.38    4.39
   3  -2  -9   32.06    3.10
   3  -2  -9   19.25    2.39
   3  -2  -9   37.60    3.90
   3   2  -9   32.42    3.70
   3  -2  -9   35.99    3.92
   3   2  -9   33.07    3.62
   3   2  -9   14.27    2.25
   3  -2  -9   31.35    3.48
   3  -2  -9   28.30    3.45
   3  -2  -9   34.57    3.55
   3   2  -9   34.16    3.54
   3  -2  -9   25.08    3.38
   3  -2  -9   22.57    2.62
   3   2  -8 1022.20   17.34
   3  -2  -8  955.86   18.13
   3  -2  -8 1036.02   19.86
   3   2  -8  963.85   19.24
   3   2  -8  953.37   19.16
   3  -2  -8 1036.06   19.70
   3   2  -8 1108.75   16.98
   3  -2  -8 1026.85   18.73
   3   2  -8  874.27   17.34
   3  -2  -8  930.04   17.36
   3   2  -8  960.85   15.28
   3  -2  -8 1078.60   18.67
   3  -2  -8 1109.03   16.65
   3  -2  -8 1015.30   19.69
   3   2  -8 1033.73   19.82
   3  -2  -8 1024.54   19.41
   3  -2  -7   52.91    3.46
   3  -2  -7   58.42    3.25
   3   2  -7   42.66    3.01
   3  -2  -7   41.67    2.91
   3   2  -7   38.92    2.89
   3  -2  -7   51.29    3.46
   3  -2  -7   42.79    3.37
   3   2  -7   43.02    3.37
   3   2  -7   51.37    3.23
   3  -2  -7   42.31    3.34
   3   2  -7   43.61    2.63
   3   2  -7   41.62    3.04
   3  -2  -7   44.49    3.06
   3  -2  -7   49.74    3.21
   3  -2  -7   57.79    3.46
   3   2  -7   60.20    3.34
   3   2  -7   43.44    3.37
   3  -2  -7   44.17    3.41
   3  -2  -6  806.19   14.44
   3  -2  -6  869.40   13.69
   3  -2  -6  778.94   12.42
   3   2  -6  744.94   12.33
   3   2  -6  735.85   12.25
   3  -2  -6  751.32   12.22
   3  -2  -6  876.04   13.77
   3   2  -6  749.38   12.86
   3   2  -6  841.82   13.76
   3  -2  -6  847.63   13.83
   3   2  -6  714.97   12.77
   3  -2  -6  807.84   14.20
  -3  -2   6  713.84   11.28
   3   2  -6  827.51   13.43
   3  -2  -6  634.94   13.62
   3  -2  -6  843.08   13.61
   3   2  -6  835.04   13.46
  -3   2   5  685.13    9.51
   3  -2  -5  643.31   11.78
   3  -2  -5  715.75   10.87
   3   2  -5  652.77   10.53
  -3  -2   5  613.89    9.69
   3   2  -5  778.38   12.39
   3  -2  -5  657.52   12.27
   3   2  -5  671.06   10.89
   3  -2  -5  708.78   11.63
  -3  -2   5  615.21   10.07
  -3   2   4  985.24   13.57
   3  -2  -4 1010.50   13.88
   3  -2  -4 1057.56   13.16
   3   2  -4 1007.93   12.72
   3  -2  -4  984.91   13.32
  -3  -2   4  934.50   12.85
  -3  -2   4  946.24   13.15
  -3   2   4 1025.18   13.61
   3  -2  -4  921.55   10.00
   3   2  -4 1148.01   12.38
   3  -2  -4 1067.13   10.25
   3  -2  -4 1063.26   15.08
   3   2  -4 1076.07   15.37
  -3  -2   3    7.01    1.09
   3  -2  -3    5.09    0.82
  -3   2   3    7.41    1.30
   3   2  -3    5.42    0.70
  -3   2   3    8.95    1.64
   3   2  -3    5.75    0.81
  -3   2   3    7.93    1.54
   3  -2  -3   30.23    1.90
   3  -2  -3   12.75    1.25
  -3  -2   3   24.04    1.58
  -3   2   2   22.37    2.02
  -3   2   2   30.81    2.59
   3  -2  -2   21.84    1.19
   3   2  -2   27.17    1.47
  -3  -2   2   24.52    1.59
   3   2  -2   28.53    1.13
  -3   2   2   18.17    2.11
  -3  -2   2   24.99    1.62
  -3   2   1   68.38    3.70
  -3   2   1   84.68    3.71
  -3   2   1   82.51    3.58
  -3  -2   1   76.40    2.63
   3  -2  -1   79.46    1.71
   3   2  -1   84.81    2.69
  -3  -2   1   71.10    2.50
  -3  -2   0 1027.08   13.34
  -3   2   0 1202.15   16.13
  -3   2   0 1167.34   15.92
  -3   2   0 1107.62   16.40
   3   2   0 1068.47   13.76
  -3   2  -1  641.49   10.79
  -3   2  -1  629.95   11.11
  -3  -2  -2 1297.81   15.87
  -3   2  -2 1404.84   18.82
  -3   2  -2 1394.29   18.39
  -3  -2  -2 1254.66   15.55
  -3   2  -2 1410.25   17.96
  -3  -2  -3  425.35    7.31
  -3   2  -3  423.90    8.78
  -3  -2  -3  420.36    7.15
  -3   2  -3  424.17    8.43
  -3   2  -4  642.38   11.23
  -3  -2  -4  635.95   10.04
  -3  -2  -4  598.13    8.90
  -3  -2  -4  624.72    9.60
  -3   2  -4  590.04   10.63
  -3  -2  -5    4.90    1.07
  -3   2  -5    3.73    1.21
  -3  -2  -5    4.12    0.94
  -3  -2  -5    3.16    1.23
  -3  -2  -5    3.36    0.90
  -3   2  -5    5.25    1.16
  -3   2  -6   93.32    3.83
  -3   2  -6  105.98    3.95
  -3  -2  -6   99.05    3.79
  -3  -2  -6   91.40    4.77
  -3   2  -6   99.52    5.02
  -3  -2  -7 1673.36   21.84
  -3   2  -7 1739.61   25.05
  -3  -2  -7 1723.68   24.79
   3  -2   8  573.98   11.76
  -3   2  -8  622.60   13.41
  -3  -2  -8  610.94   13.13
  -3   2  -8  596.72   13.15
  -3   2  -8  599.21   13.04
  -3  -2  -8  614.88   13.12
  -3   2  -9  121.60    5.74
  -3  -2  -9  116.52    5.65
  -3  -2  -9  102.87    4.79
  -3  -2  -9  111.40    5.44
  -3   2  -9  111.40    5.56
  -3   2  -9  105.91    5.33
  -3   2 -10    5.64    1.80
  -3  -2 -10    8.31    1.92
  -3  -2 -10    9.98    2.45
  -3   2 -10    6.60    1.79
  -3   2 -10    7.46    1.85
  -3  -2 -10    4.95    1.43
  -3  -2 -10    8.18    1.92
  -3   2 -11    3.22    1.58
  -3  -2 -11    1.29    1.25
  -3  -2 -11    3.31    1.68
  -3   2 -11    2.41    1.39
  -3  -2 -11    2.95    1.29
  -3   2 -12   38.28    4.17
  -3  -2 -12   36.22    3.96
  -3   2 -12   37.32    4.00
  -3  -2 -12   36.72    3.95
  -3   2 -12   31.67    3.59
  -3   2 -13    7.61    2.11
  -3  -2 -13    6.79    2.00
  -3   2 -13    9.16    2.14
  -3  -2 -13    7.76    1.98
  -3   2 -14   82.42    4.72
  -3  -2 -14   88.31    4.79
  -3   2 -14   89.12    4.65
  -3   2 -14   87.65    4.76
  -3  -2 -14   89.06    4.74
  -3   2 -15    2.10    1.06
  -3   2 -15    2.99    1.24
  -3  -2 -15    2.45    1.16
  -3   2 -15    2.84    1.22
  -3  -2 -15    1.94    1.14
  -3   2 -16   12.48    1.40
  -3  -2 -16   11.62    1.34
   3   3 -17   77.36    3.71
   3   3 -17   69.23    3.61
   3   3 -16    3.44    1.52
   3   3 -16    3.90    1.31
   3   3 -16    4.11    1.52
   3   3 -15   33.20    3.23
   3   3 -15   27.52    2.88
   3   3 -14   40.34    3.80
   3  -3 -14   40.86    3.91
   3   3 -14   38.58    3.75
   3  -3 -14   37.49    3.61
   3   3 -14   33.57    3.45
   3   3 -13  646.86   15.13
   3  -3 -13  567.00   14.35
   3  -3 -13  599.11   14.31
   3   3 -13  676.70   15.34
   3  -3 -13  562.49   14.50
   3   3 -13  574.61   14.04
   3   3 -13  643.91   14.76
   3  -3 -12   37.05    3.48
   3   3 -12   33.60    3.31
   3  -3 -12   35.99    3.38
   3   3 -12   30.51    3.50
   3  -3 -12   27.99    3.24
   3  -3 -12   32.64    3.61
   3   3 -12   32.04    3.36
   3  -3 -12   34.49    3.62
   3  -3 -12   32.99    3.43
   3   3 -12   34.27    3.32
   3  -3 -11  109.71    6.04
   3   3 -11  119.86    5.79
   3   3 -11  110.67    6.32
   3  -3 -11  123.61    6.20
   3  -3 -11  121.67    6.39
   3   3 -11  115.51    6.16
   3  -3 -11  116.64    5.92
   3   3 -11  108.55    5.46
   3  -3 -11  112.98    6.30
   3   3 -11  114.35    5.78
   3   3 -11  109.73    6.26
   3  -3 -11  114.06    6.09
   3   3 -11  115.80    5.90
   3  -3 -11  119.96    6.66
   3  -3 -11  113.05    6.42
   3   3 -11  102.75    5.14
   3  -3 -11  107.66    5.38
   3  -3 -10  554.65   13.46
   3  -3 -10  529.98   13.51
   3   3 -10  506.85   13.74
   3  -3 -10  542.32   13.79
   3   3 -10  546.29   13.65
   3  -3 -10  579.60   14.59
   3   3 -10  594.45   13.37
   3   3 -10  542.77   14.02
   3  -3 -10  537.26   13.50
   3   3 -10  549.77   12.78
   3  -3 -10  548.67   14.54
   3  -3 -10  536.79   14.16
   3  -3 -10  568.81   13.08
   3   3 -10  542.82   12.25
   3  -3 -10  599.34   12.74
   3  -3  -9  145.37    6.14
   3   3  -9  148.73    6.12
   3   3  -9  118.89    6.15
   3  -3  -9  123.23    6.04
   3  -3  -9  142.26    6.90
   3  -3  -9  138.05    6.62
   3   3  -9  139.54    6.74
   3   3  -9  136.31    6.53
   3  -3  -9  137.66    6.73
   3  -3  -9  126.83    6.68
   3   3  -9  146.24    6.07
   3   3  -8  195.89    6.74
   3   3  -8  242.06    6.93
   3  -3  -8  237.32    7.60
   3  -3  -8  261.96    7.26
   3  -3  -8  160.71    7.30
   3   3  -8  156.64    7.12
   3  -3  -8  152.29    7.09
   3   3  -8  156.70    7.09
   3  -3  -8  181.57    7.58
   3  -3  -8  163.87    7.47
   3   3  -8  160.49    7.34
   3   3  -8  258.09    7.95
   3  -3  -8  165.47    7.28
   3  -3  -8  160.01    6.51
   3  -3  -8  178.58    7.29
   3   3  -8  155.83    6.56
   3  -3  -7   12.73    1.96
   3  -3  -7    7.64    1.87
   3  -3  -7   12.57    1.81
   3   3  -7   10.33    1.70
   3  -3  -7   22.16    2.25
   3   3  -7   10.47    1.69
   3  -3  -7   13.34    1.81
   3  -3  -7    9.40    1.81
   3   3  -7    9.03    1.59
   3   3  -7   15.97    1.85
   3  -3  -7   15.39    2.09
   3   3  -7   16.35    2.05
   3  -3  -7    9.60    1.95
  -3  -3   7   13.96    1.53
   3  -3  -7    9.69    1.87
   3   3  -7    6.95    1.82
   3  -3  -6   10.70    1.95
   3  -3  -6    9.43    1.65
   3  -3  -6   11.46    1.73
   3   3  -6   12.44    1.82
  -3  -3   6   14.36    1.60
   3   3  -6   12.08    1.23
   3  -3  -6   11.06    1.62
   3   3  -6    7.67    1.44
  -3  -3   6    8.62    1.31
   3  -3  -6    8.27    1.67
   3   3  -6    7.27    1.39
   3   3  -6   11.26    1.65
   3  -3  -6   14.61    1.99
   3   3  -6    9.86    1.44
   3  -3  -6    7.85    1.33
   3   3  -6   13.03    1.76
   3  -3  -6    7.27    1.77
   3  -3  -6   14.00    1.81
   3   3  -5   36.84    2.56
   3  -3  -5   66.54    3.49
   3  -3  -5   68.69    3.64
  -3  -3   5   58.60    2.92
   3  -3  -5   76.22    3.94
  -3   3   5   29.57    1.60
   3  -3  -5   57.62    2.81
   3   3  -5   54.20    2.79
  -3  -3   5   63.53    2.85
   3  -3  -5   63.42    3.17
   3  -3  -5   54.00    3.32
  -3   3   5   48.46    2.43
   3  -3  -4   74.69    3.13
   3  -3  -4   90.96    1.81
   3   3  -4   80.05    2.69
  -3  -3   4   81.29    3.18
   3  -3  -4   86.14    3.89
  -3   3   4   97.89    3.23
   3   3  -4   74.77    2.59
  -3  -3   4   81.93    3.05
   3  -3  -4   83.16    3.02
  -3   3   4   95.57    3.67
   3  -3  -4   72.16    3.15
   3   3  -3 2324.40   23.06
   3  -3  -3 2083.54   22.85
   3  -3  -3 1902.81   24.99
   3  -3  -3 1981.27   21.15
  -3   3   3 1958.12   24.01
   3   3  -3 2094.47   21.52
  -3  -3   3 2106.86   23.68
  -3  -3   3 2151.46   23.57
   3  -3  -3 2174.48   23.07
  -3   3   3 2323.28   25.59
  -3   3   3 2225.94   26.43
  -3   3   2 1258.60   17.60
  -3  -3   2 1202.63   15.16
  -3  -3   2 1229.94   15.28
   3   3  -2 1385.90   15.36
   3  -3  -2 1292.11   14.04
  -3   3   2 1317.07   18.07
  -3   3   2 1084.02   17.59
   3  -3  -2 1188.86   15.93
   3  -3  -1   55.67    2.09
  -3   3   1   78.41    3.87
   3   3  -1   58.65    2.35
  -3  -3   1   58.44    2.35
  -3  -3   1   62.47    2.44
  -3   3   1   61.04    3.42
  -3   3   1   80.23    4.01
   3   3   0 1126.57   14.50
  -3  -3   0 1042.22   13.56
  -3  -3   0 1042.94   13.53
  -3   3   0 1164.46   17.50
  -3   3   0 1092.02   16.32
  -3  -3  -1  858.11   11.81
  -3   3  -1  882.36   14.07
  -3   3  -1  938.67   15.22
  -3   3  -1  984.39   15.08
   3   3   1  918.79   13.23
  -3   3  -2   96.09    4.10
  -3  -3  -2   96.34    3.13
   3   3   2   90.45    3.79
  -3   3  -2   88.24    3.86
  -3  -3  -3  392.26    7.01
  -3   3  -3  429.15    9.21
   3   3   3  398.67    9.00
  -3   3  -3  451.53    9.06
  -3  -3  -3  492.05    7.53
  -3   3  -3  445.47    6.05
  -3  -3  -3  419.64    7.43
  -3  -3  -4   19.20    1.49
  -3   3  -4   16.52    1.86
  -3  -3  -4   14.40    1.41
  -3   3  -4   16.60    1.93
  -3  -3  -4   17.12    1.49
  -3   3  -5  730.05   13.00
   3   3   5  721.90   13.37
  -3  -3  -5  734.54   11.82
  -3   3  -5  763.03   14.06
  -3  -3  -5  773.10   13.99
   3   3   6  444.14    9.89
  -3   3  -6  423.42   10.58
  -3  -3  -6  414.58   10.46
  -3  -3  -6  452.43    8.80
  -3   3  -6  455.30    9.60
   3  -3   7  176.88    6.00
  -3  -3  -7  138.43    4.94
  -3  -3  -7  149.13    6.04
  -3   3  -7  143.78    5.96
  -3   3  -7  163.76    5.64
  -3   3  -8   72.97    4.37
  -3  -3  -8   72.20    4.27
  -3   3  -8   73.16    4.38
  -3  -3  -8   72.21    4.27
  -3   3  -9  642.56   12.97
  -3   3  -9  619.98   14.03
  -3   3  -9  666.45   14.29
  -3  -3  -9  640.04   13.91
  -3  -3  -9  647.21   14.11
  -3   3  -9  679.48   14.48
  -3  -3 -10   10.37    2.47
  -3  -3 -10   15.44    2.37
  -3   3 -10   18.13    2.58
  -3   3 -10   17.57    2.52
  -3   3 -10   15.36    2.46
  -3  -3 -10   15.34    2.31
  -3   3 -11   54.74    4.17
  -3  -3 -11   52.09    4.63
  -3   3 -11   52.16    4.14
  -3  -3 -11   49.83    3.99
  -3   3 -11   56.76    4.36
  -3  -3 -11   54.70    4.22
  -3   3 -11   53.21    4.13
  -3  -3 -11   56.02    4.19
  -3   3 -12  984.37   19.34
  -3  -3 -12 1005.58   19.23
  -3   3 -12  948.24   18.42
  -3   3 -13  132.91    6.27
  -3  -3 -13  126.53    6.09
  -3   3 -13  128.88    6.27
  -3  -3 -13  126.28    6.13
  -3  -3 -13  117.37    6.12
  -3   3 -14  134.27    5.71
  -3  -3 -14  149.03    6.03
  -3   3 -14  150.89    6.23
  -3   3 -14  155.80    6.46
  -3  -3 -14  150.82    6.18
  -3   3 -15  122.80    4.67
  -3   3 -15  135.77    5.08
  -3  -3 -15  131.92    4.90
  -3  -3 -15  127.89    4.89
  -3   3 -15  135.85    5.14
   3   4 -17   15.01    1.88
   3   4 -17   21.09    2.06
   3   4 -16  467.74   10.69
   3   4 -16  476.13   10.18
   3   4 -15   85.73    4.80
   3   4 -15   97.80    4.90
   3   4 -14  209.60    8.17
   3   4 -14  181.75    7.36
   3   4 -13   12.82    2.64
   3   4 -13   12.39    2.52
   3  -4 -13   11.90    2.62
   3   4 -13    9.89    2.45
   3  -4 -12  376.76   11.71
   3   4 -12  394.66   11.34
   3  -4 -12  430.87   11.90
   3   4 -12  417.91   11.58
   3  -4 -12  398.22   11.58
   3  -4 -12  389.37   12.28
   3   4 -12  432.59   11.76
   3  -4 -12  410.56   12.00
   3  -4 -12  413.35   12.72
   3   4 -12  399.61   11.38
   3  -4 -11  354.08   11.93
   3   4 -11  365.74   10.59
   3  -4 -11  331.25   10.49
   3   4 -11  321.73   10.26
   3   4 -11  417.60   11.60
   3  -4 -11  375.55   11.85
   3  -4 -11  400.29   10.74
   3  -4 -11  373.17   10.93
   3   4 -11  380.84   10.56
   3   4 -11  345.47   11.32
   3  -4 -11  350.52   10.94
   3  -4 -11  357.42   10.99
   3  -4 -11  325.87   11.06
   3  -4 -10   16.79    2.80
   3   4 -10   15.34    2.19
   3   4 -10   15.51    2.45
   3  -4 -10   16.93    2.54
   3  -4 -10   15.11    2.69
   3  -4 -10   16.27    2.25
   3  -4 -10   15.87    2.37
   3   4 -10   21.34    2.43
   3   4 -10   15.83    2.60
   3  -4 -10   15.40    2.49
   3  -4 -10   23.47    2.86
   3  -4 -10   16.62    2.68
   3  -4  -9    1.61    1.57
   3   4  -9    2.10    1.28
   3   4  -9    1.73    1.38
   3  -4  -9    2.55    1.64
   3   4  -9    3.00    1.55
   3  -4  -9    2.61    1.43
   3   4  -9    2.88    1.60
   3  -4  -9    2.08    1.50
   3  -4  -9    2.82    1.45
   3   4  -8 3541.75   41.28
   3  -4  -8 3431.04   43.79
   3   4  -8 3364.27   43.24
   3  -4  -8 3488.41   43.87
   3   4  -8 3405.73   43.35
   3  -4  -8 3313.54   41.57
   3   4  -8 2949.48   41.07
   3  -4  -8 3681.72   44.64
   3  -4  -8 3447.58   44.33
   3   4  -8 3358.24   39.93
   3  -4  -8 3536.34   42.97
   3  -4  -8 3115.76   43.92
   3   4  -8 3726.99   43.55
   3  -4  -8 3832.23   41.94
   3   4  -7 2046.12   28.09
   3  -4  -7 2270.13   28.63
   3  -4  -7 2368.86   30.48
   3   4  -7 2133.74   28.56
   3   4  -7 2161.00   28.03
  -3  -4   7 2257.25   27.62
   3  -4  -7 2227.07   31.39
   3   4  -7 2185.79   31.00
   3  -4  -7 2241.30   31.31
   3  -4  -7 2465.54   31.02
   3  -4  -7 2576.08   30.49
   3  -4  -6   35.64    2.86
   3  -4  -6   32.74    2.81
  -3  -4   6   29.72    2.25
   3  -4  -6   31.81    2.74
   3   4  -6   33.52    2.72
   3  -4  -6   35.17    2.76
   3   4  -6   25.54    2.28
   3  -4  -6   34.54    2.58
  -3  -4   6   35.48    2.53
   3  -4  -6   21.90    2.61
   3  -4  -6   36.55    2.80
   3   4  -6   34.06    2.64
   3  -4  -5 2066.77   25.77
  -3  -4   5 1892.57   23.87
  -3   4   5 2187.37   23.87
   3   4  -5 1723.34   22.47
  -3  -4   5 1893.34   23.23
   3  -4  -5 1963.83   23.84
   3  -4  -5 1666.07   24.62
   3  -4  -5 1940.41   24.60
   3  -4  -4  262.69    7.19
  -3  -4   4  315.63    6.99
   3   4  -4  348.37    6.54
   3  -4  -4  326.67    4.72
   3   4  -4  277.39    5.60
  -3   4   4  274.02    5.92
  -3  -4   4  314.58    6.77
   3   4  -4  306.92    6.09
   3  -4  -4  284.86    6.74
   3  -4  -4  341.34    6.46
  -3   4   4  342.01    7.97
   3  -4  -4  304.18    6.61
   3  -4  -3 2137.34   23.74
   3   4  -3 2243.14   24.17
   3   4  -3 2026.45   21.96
   3  -4  -3 2223.16   23.83
  -3   4   3 2223.10   26.20
   3  -4  -3 2176.28   22.42
  -3  -4   3 2288.66   25.22
   3  -4  -3 2065.27   25.47
   3  -4  -3 2179.41   22.36
  -3  -4   3 2304.39   24.94
   3   4  -2   36.99    1.99
  -3  -4   2   39.60    2.14
  -3  -4   2   42.09    2.23
   3  -4  -2   34.48    1.71
  -3   4   2   39.00    2.97
  -3   4   1    3.89    1.49
   3   4  -1    6.99    1.10
  -3   4   1    4.07    1.69
  -3  -4   1    8.40    1.13
  -3  -4   1    7.98    1.09
   3  -4  -1    5.88    1.00
   3  -4  -1    6.46    0.85
  -3  -4   0  773.22   10.89
   3   4   0  793.84   11.66
  -3   4   0  752.79   13.00
  -3  -4   0  761.58   10.93
  -3  -4  -1  435.04    7.35
  -3  -4  -1  404.17    7.29
   3   4   1  422.98    8.38
  -3   4  -1  403.36    8.74
   3   4   2  221.05    6.35
  -3   4  -2  245.97    7.33
  -3   4  -2  210.27    6.02
  -3  -4  -2  234.67    5.17
  -3   4  -3  193.27    5.83
  -3  -4  -3  203.47    4.95
   3   4   3  191.48    6.27
  -3  -4  -4  964.27   13.39
   3   4   4  934.31   16.51
  -3  -4  -4 1023.29   14.03
  -3   4  -4 1127.69   16.25
  -3  -4  -4 1081.05   15.79
  -3   4  -4 1124.39   16.40
   3   4   5 1391.76   21.07
  -3   4  -5 1484.34   21.05
  -3  -4  -5 1337.58   20.61
  -3   4  -5 1429.59   21.34
  -3   4  -6 2121.04   29.12
  -3  -4  -6 2102.48   28.96
  -3   4  -6 2144.08   28.27
   3  -4   7  637.48   12.68
  -3   4  -7  606.76   12.78
  -3   4  -7  626.15   12.97
  -3  -4  -7  608.56   12.66
  -3   4  -8  203.71    7.24
  -3  -4  -8  192.08    6.90
  -3   4  -8  212.73    7.30
  -3  -4  -8  200.70    7.01
  -3   4  -9   68.50    4.45
  -3  -4  -9   62.09    4.23
  -3   4  -9   90.61    4.73
  -3   4  -9   79.04    4.72
  -3  -4  -9   77.47    4.56
  -3   4  -9   76.19    4.88
  -3   4 -10  943.37   18.13
  -3  -4 -10  899.66   17.65
  -3  -4 -10  948.85   20.33
  -3   4 -10  907.26   16.93
  -3  -4 -10  920.85   17.78
  -3   4 -10  968.23   18.50
  -3   4 -10  897.14   17.94
  -3   4 -11  267.56    9.12
  -3  -4 -11  272.51   10.48
  -3  -4 -11  259.43    8.86
  -3   4 -11  278.40    9.47
  -3  -4 -11  275.38    9.24
  -3   4 -11  269.79    9.33
  -3  -4 -11  261.68    8.99
  -3   4 -12  183.80    7.63
  -3  -4 -12  177.52    7.38
  -3   4 -12  190.86    7.38
  -3  -4 -13   25.93    3.00
  -3   4 -13   33.68    3.21
  -3  -4 -13   33.41    3.12
  -3  -4 -14  543.52   11.99
  -3   4 -14  535.24   11.94
  -3  -4 -14  542.43   11.80
  -3   4 -14  535.11   12.24
  -3   4 -14  546.25   11.63
  -3   4 -15  164.72    5.50
  -3  -4 -15  154.71    5.31
  -3   4 -15  161.01    5.39
  -3  -4 -15  154.89    5.21
  -3   4 -15  148.72    4.99
   3   5 -17  213.77    5.87
   3   5 -17  179.75    5.31
   3   5 -16   21.01    2.43
   3   5 -16   22.01    2.56
   3   5 -16   14.13    1.92
   3   5 -15   11.78    1.96
   3   5 -15    9.84    1.71
   3   5 -15   10.97    2.07
   3   5 -14   37.02    3.27
   3   5 -14   53.34    4.17
   3   5 -13 1244.17   22.19
   3   5 -13 1342.02   22.73
   3  -5 -12   19.28    2.99
   3   5 -12   17.65    2.68
   3   5 -12   23.20    2.92
   3  -5 -12   18.08    3.05
   3   5 -12   22.72    2.87
   3   5 -12   23.38    2.95
   3  -5 -12   14.31    2.72
   3  -5 -11  336.23   10.52
   3   5 -11  321.15   10.33
   3  -5 -11  346.99   11.00
   3   5 -11  323.06    9.97
   3  -5 -11  310.40   11.46
   3  -5 -11  342.92   11.40
   3  -5 -11  305.77   10.27
   3   5 -11  309.63    9.74
   3  -5 -10    2.14    1.67
   3   5 -10    2.41    1.26
   3   5 -10    7.09    1.80
   3  -5 -10    2.57    1.42
   3   5 -10    1.29    1.29
   3  -5 -10   -0.09    1.39
   3  -5 -10    2.90    1.71
   3   5 -10    2.71    1.23
   3  -5 -10    1.57    1.49
   3  -5 -10    1.85    1.42
   3  -5 -10    1.73    1.38
   3   5  -9  323.16    9.27
   3  -5  -9  279.83   10.59
   3  -5  -9  300.73   10.38
   3   5  -9  304.83    9.45
   3  -5  -9  321.69    9.83
   3  -5  -9  326.08   10.44
   3  -5  -9  319.87   10.46
   3   5  -9  312.77    8.88
   3  -5  -9  333.18    9.68
   3   5  -9  337.80   10.59
   3  -5  -9  269.05   10.49
   3  -5  -8 1054.83   19.97
   3  -5  -8 1066.20   19.61
   3   5  -8  986.93   18.69
   3  -5  -8 1027.67   19.19
   3   5  -8  960.99   18.31
   3  -5  -8 1036.54   20.36
   3  -5  -7   25.37    2.97
   3  -5  -7   49.98    3.77
  -3  -5   7   39.07    2.85
   3  -5  -7   35.21    3.14
   3   5  -7   27.12    2.65
  -3  -5   7   41.27    2.96
   3  -5  -7   19.58    3.00
   3  -5  -7   19.59    2.73
   3   5  -7   20.94    2.81
   3  -5  -6  253.62    7.53
   3   5  -6  231.02    7.27
   3  -5  -6  177.60    7.26
   3   5  -6  240.71    7.47
   3  -5  -6  247.43    7.60
  -3  -5   6  245.84    6.98
   3  -5  -6  282.58    7.93
   3  -5  -6  241.36    7.63
   3  -5  -6  291.62    8.45
   3   5  -6  200.82    6.29
  -3  -5   6  244.25    6.88
   3   5  -5  324.24    7.41
   3  -5  -5  386.71    8.71
  -3  -5   5  379.71    8.49
   3   5  -5  401.65    8.40
   3  -5  -5  407.36    8.45
   3  -5  -5  366.68    9.36
  -3  -5   5  364.14    8.51
   3  -5  -5  314.35    8.75
   3  -5  -4   43.29    1.73
  -3  -5   4   47.07    2.77
   3  -5  -4   45.97    2.79
   3  -5  -4   56.43    2.55
   3   5  -4   51.72    2.44
   3   5  -4   40.46    2.11
  -3  -5   4   48.07    2.92
   3   5  -4   61.40    2.88
   3  -5  -4   47.53    1.83
   3  -5  -4   52.05    3.32
   3  -5  -3 2147.14   25.29
  -3  -5   3 2304.20   25.42
   3  -5  -3 2150.35   22.31
  -3  -5   3 2276.94   25.10
   3  -5  -3 2161.09   22.40
   3  -5  -3 2109.82   23.35
   3   5  -3 2285.04   24.51
   3  -5  -2 1866.40   20.94
  -3  -5   2 1884.17   22.08
   3   5  -2 1925.21   21.99
   3  -5  -2 1884.50   21.04
  -3  -5   1   50.94    2.45
   3   5  -1   51.42    2.55
  -3  -5   1   48.32    2.38
   3  -5  -1   47.02    2.28
  -3  -5   0 2379.48   27.00
   3  -5   0 2342.53   27.77
   3   5   0 2591.07   28.48
  -3  -5   0 2520.29   27.11
  -3   5  -1 1879.12   23.91
  -3  -5  -1 1908.37   21.56
   3   5   2  650.48   12.04
  -3   5  -2  595.82   11.25
   3  -5   2  609.99   12.11
  -3  -5  -2  664.78   10.26
  -3  -5  -2  656.21   10.17
  -3   5  -3 1891.47   24.31
   3  -5   3 1914.03   26.00
  -3  -5  -3 1935.78   22.44
  -3   5  -4  611.08   11.67
  -3   5  -4  609.75   11.56
  -3  -5  -4  587.88   11.11
  -3  -5  -4  609.50    9.92
  -3   5  -5 1326.02   19.96
  -3   5  -5 1324.33   20.17
  -3  -5  -5 1269.04   19.80
   3   5   5 1232.42   20.24
   3  -5   6  399.54   10.15
  -3   5  -6  400.95    9.78
  -3  -5  -6  393.82    9.63
  -3   5  -7    9.24    1.76
  -3  -5  -7    8.91    1.69
  -3  -5  -7    9.50    1.73
  -3   5  -7    8.82    1.74
   3  -5   7    8.72    1.88
  -3  -5  -8  409.13   10.21
  -3   5  -8  388.45   10.56
  -3   5  -8  417.99   10.43
  -3  -5  -8  429.13   10.42
   3  -5   8  413.90   10.55
  -3   5  -9 1784.34   25.98
  -3  -5  -9 1680.07   25.38
  -3   5  -9 1694.80   25.65
  -3   5  -9 1726.76   25.97
  -3  -5  -9 1732.45   25.59
  -3   5  -9 1645.03   26.61
   3  -5   9 1621.78   24.32
  -3  -5 -10  390.19   12.58
  -3   5 -10  361.95   10.50
  -3  -5 -10  355.21   10.29
  -3   5 -10  318.50    9.52
  -3   5 -10  319.22   10.02
  -3  -5 -11   74.49    4.86
  -3   5 -11   75.11    4.93
  -3  -5 -11   75.52    4.82
  -3   5 -11   70.82    4.87
  -3   5 -11   84.54    4.77
  -3   5 -11   76.41    4.88
  -3  -5 -12  163.48    7.69
  -3   5 -12  161.59    7.04
  -3  -5 -12  157.29    6.83
  -3   5 -12  141.41    6.31
  -3   5 -13    1.06    1.29
  -3  -5 -13    2.14    1.27
  -3   5 -13    2.18    1.32
  -3  -5 -13    1.99    1.24
  -3  -5 -13    1.22    1.23
  -3   5 -13    1.30    1.22
  -3   5 -14  315.11    8.60
  -3  -5 -14  300.65    8.23
  -3   5 -14  312.09    8.42
  -3  -5 -14  283.51    7.93
  -3   5 -14  274.47    7.90
  -3  -5 -14  291.43    8.58
  -3   5 -15  116.29    4.21
  -3   5 -15  114.88    4.21
   3   6 -17   25.26    2.01
   3   6 -16  282.46    7.55
   3   6 -16  351.72    8.60
   3   6 -15   93.80    4.43
   3   6 -15   82.83    4.44
   3   6 -14  143.46    6.53
   3   6 -14  124.21    5.64
   3   6 -14  137.03    5.99
   3   6 -13   25.94    3.33
   3   6 -13   28.60    3.54
   3   6 -13   33.15    3.50
   3  -6 -12  436.76   12.72
   3   6 -12  392.90   11.36
   3   6 -12  418.11   11.76
   3   6 -12  427.06   11.88
   3  -6 -12  412.49   12.57
   3  -6 -11  307.37   10.53
   3   6 -11  289.31    9.41
   3   6 -11  332.39   10.07
   3   6 -11  332.95   10.40
   3  -6 -11  262.56   10.03
   3  -6 -10   90.03    5.59
   3   6 -10   92.68    5.55
   3   6 -10   87.29    4.98
   3  -6 -10   96.62    5.96
   3   6 -10   89.52    4.97
   3   6  -9    4.05    1.40
   3   6  -9    2.31    1.31
   3   6  -9    4.86    1.78
   3  -6  -9    2.20    1.66
   3  -6  -9    1.79    2.00
   3   6  -9    1.91    1.27
   3  -6  -9    2.41    1.40
   3  -6  -9    1.62    1.54
   3  -6  -8 2622.59   37.43
  -3  -6   8 2744.16   33.89
   3  -6  -8 2649.43   34.84
   3   6  -7 1845.72   25.82
   3  -6  -7 1897.66   28.97
   3   6  -6    4.53    1.55
   3  -6  -6    4.72    1.50
   3   6  -6    3.96    1.54
   3  -6  -6    5.09    1.53
   3  -6  -6    4.64    1.52
   3   6  -6    4.73    1.48
   3   6  -6   10.89    1.58
   3  -6  -6    7.28    1.75
  -3  -6   6    8.05    1.67
  -3  -6   6    7.61    1.58
   3  -6  -6    8.50    1.92
  -3  -6   5 1539.72   20.58
   3   6  -5 1395.96   19.50
   3  -6  -5 1437.07   19.65
   3   6  -5 1113.02   17.13
   3  -6  -5 1081.82   19.23
   3  -6  -5 1415.70   21.14
  -3  -6   5 1524.13   20.73
   3  -6  -4  837.12   10.55
  -3  -6   4  834.09   13.62
  -3  -6   4  856.92   13.88
   3   6  -4  725.78   11.65
   3  -6  -4  690.12   12.53
   3  -6  -4  735.66   11.51
   3   6  -4  726.43   11.46
   3  -6  -4  813.89   10.54
   3  -6  -4  783.08   13.79
  -3  -6   3 1255.14   16.90
   3   6  -3 1202.23   16.47
  -3  -6   3 1282.13   17.26
   3  -6  -3 1059.88   14.60
   3  -6  -3 1122.28   14.29
   3   6  -3 1058.05   13.92
   3  -6  -3 1195.67   16.84
   3  -6  -3 1224.90   14.76
   3  -6  -3 1270.57   14.90
   3  -6  -2  146.11    3.92
  -3  -6   2  154.11    4.74
   3  -6  -2  134.63    3.16
  -3  -6   2  146.51    4.61
   3   6  -2  138.37    4.46
   3  -6  -2  140.55    3.94
   3  -6  -1  161.07    4.54
  -3  -6   1  166.00    4.71
  -3  -6   1  166.97    4.72
   3   6  -1  162.77    4.82
   3  -6  -1  155.34    4.53
  -3  -6   0  354.00    7.09
   3   6   0  353.69    7.83
   3  -6   0  335.94    7.39
  -3  -6   0  343.99    7.10
   3   6   1 1232.58   18.15
   3  -6   1 1194.37   17.86
  -3  -6  -1 1243.40   16.55
   3  -6   2   59.31    3.71
   3   6   2   74.84    4.02
  -3  -6  -2   71.63    3.09
  -3   6  -2   62.37    3.48
  -3  -6  -2   64.70    3.04
  -3   6  -3    2.93    1.18
   3   6   3    7.15    1.67
  -3  -6  -3    5.41    1.11
  -3  -6  -4  364.26    7.62
  -3   6  -4  351.33    8.65
  -3  -6  -4  347.79    8.55
  -3   6  -5 1553.68   22.11
  -3  -6  -5 1452.93   21.45
   3  -6   6 2170.62   29.04
  -3   6  -6 1955.19   26.39
  -3  -6  -6 1874.76   25.83
  -3   6  -6 2135.51   28.99
  -3  -6  -6 1923.46   25.98
  -3   6  -6 2075.47   26.72
  -3   6  -7  323.84    8.75
  -3  -6  -7  308.59    8.39
  -3   6  -7  330.24    8.74
  -3  -6  -7  320.59    8.48
   3  -6   7  320.94    9.57
   3  -6   7  330.85    9.57
  -3   6  -8  137.26    5.78
  -3  -6  -8  124.33    5.45
  -3   6  -8  132.70    5.64
  -3  -6  -8  125.83    5.46
   3  -6   8  132.92    6.00
   3  -6   8  145.35    6.09
   3  -6   9   11.43    2.12
   3  -6   9    9.27    2.12
  -3   6  -9    8.90    2.50
  -3   6  -9   10.41    2.20
  -3  -6  -9   10.22    2.15
  -3   6  -9   12.47    2.22
  -3   6  -9    8.78    2.10
  -3  -6  -9   10.42    2.08
  -3  -6 -10  781.05   18.67
  -3   6 -10  795.02   16.75
  -3   6 -10  860.90   16.51
  -3   6 -10  854.36   16.83
  -3  -6 -10  822.68   16.31
  -3   6 -10  858.71   16.89
  -3  -6 -10  801.01   16.20
  -3   6 -11  564.78   13.08
  -3   6 -11  613.10   14.14
  -3  -6 -11  604.70   16.09
  -3   6 -11  619.39   14.08
  -3  -6 -11  601.53   13.60
  -3   6 -11  566.76   13.79
  -3   6 -12   84.17    4.77
  -3   6 -12   88.49    4.96
  -3  -6 -12   78.19    4.58
  -3  -6 -12   77.37    5.22
  -3   6 -12   80.53    4.81
  -3  -6 -12   84.63    4.77
  -3   6 -13    4.19    1.36
  -3  -6 -13    2.18    1.23
  -3  -6 -13    3.08    1.46
  -3   6 -13    2.75    1.34
  -3  -6 -13    2.68    1.27
  -3   6 -13    3.00    1.34
  -3   6 -14  386.59    9.03
  -3   6 -14  363.70    8.72
  -3   6 -14  376.60    8.65
  -3   6 -15   93.82    3.68
   3   7 -17   64.77    2.74
   3   7 -16    2.62    1.21
   3   7 -16    4.81    1.17
   3   7 -15    1.49    1.19
   3   7 -15    1.90    1.03
   3   7 -15    2.69    1.42
   3   7 -14    2.14    1.44
   3   7 -14    2.25    1.28
   3   7 -13  887.70   17.35
   3   7 -13  723.33   15.51
   3   7 -12   94.38    5.35
   3   7 -12  101.47    5.63
   3  -7 -12   83.96    5.57
   3   7 -12   84.78    5.09
   3   7 -11  139.77    6.64
   3   7 -11  142.12    6.62
   3  -7 -11  156.81    7.57
   3   7 -11  132.40    6.39
   3  -7 -11  144.36    7.43
   3   7 -10  428.10   11.42
   3  -7 -10  394.14   12.11
   3   7 -10  398.53   10.91
   3   7  -9   34.83    3.49
   3   7  -9   32.28    3.09
   3  -7  -9   29.84    3.43
   3   7  -9   32.69    3.08
   3  -7  -9   26.08    3.34
   3  -7  -8  406.41   12.23
   3  -7  -8  376.57   11.97
   3   7  -8  541.74   12.66
  -3  -7   8  522.39   12.03
  -3  -7   7   13.00    2.38
   3  -7  -7   18.02    2.90
  -3  -7   7   15.48    2.45
  -3  -7   6   40.20    3.35
   3  -7  -6   41.13    3.63
  -3  -7   5   10.83    1.98
   3  -7  -5    8.16    1.77
   3  -7  -5   13.61    2.17
   3  -7  -4    5.18    0.93
   3  -7  -4    7.82    1.49
  -3  -7   4    7.05    1.63
  -3  -7   4    6.17    1.56
   3  -7  -3  885.28   12.51
  -3  -7   3  871.84   14.52
   3  -7  -3  872.65   12.51
  -3  -7   3  888.10   14.43
   3  -7  -2  510.84    8.93
  -3  -7   2  524.22    9.98
   3  -7  -2  504.05    8.93
   3   7  -2  486.14    9.86
  -3  -7   2  513.66    9.83
   3  -7  -1    7.06    1.19
  -3  -7   1    7.80    1.34
   3  -7  -1    7.83    1.30
   3   7  -1   10.37    1.49
  -3  -7   1    7.55    1.33
   3  -7   0 1080.41   15.81
  -3  -7   0 1073.75   15.22
   3  -7   0 1097.14   16.09
  -3  -7   0 1115.94   15.59
   3  -7   1  238.05    6.98
  -3  -7  -1  253.86    6.24
   3   7   1  243.59    7.21
  -3  -7  -1  253.31    6.32
   3  -7   1  248.05    7.22
  -3  -7  -2  982.30   14.81
   3  -7   2  953.06   17.11
   3  -7   3  110.65    5.48
  -3  -7  -3  121.53    4.32
   3   7   4    3.50    1.46
   3  -7   4    4.83    1.66
  -3   7  -4    4.59    1.38
   3   7   5  696.29   14.92
  -3   7  -5  731.04   14.62
   3  -7   6  130.57    6.34
   3  -7   6  113.20    5.80
  -3   7  -6  134.64    6.06
   3  -7   7  102.14    5.47
   3  -7   7  128.41    5.93
   3  -7   8    9.64    1.99
   3  -7   8   11.12    2.08
   3  -7   9  744.77   15.47
  -3   7  -9  776.87   16.89
  -3   7  -9  757.08   15.92
   3  -7   9  763.37   15.50
  -3   7 -10   55.86    4.32
  -3   7 -10   46.12    3.75
  -3  -7 -10   63.65    5.39
  -3   7 -11  101.33    5.54
  -3   7 -11   95.71    5.01
  -3  -7 -12  186.23    7.95
  -3  -7 -13    3.69    1.49
  -3   7 -13    3.79    1.36
  -3   7 -14  115.48    4.66
  -3  -7 -14  111.84    4.92
  -3   7 -15   64.06    2.87
   3   8 -16    2.54    0.98
   3   8 -16    1.03    0.69
   3   8 -15  208.19    5.99
   3   8 -15  184.23    5.93
   3   8 -14  126.18    5.45
   3   8 -14  124.49    5.19
   3   8 -13   28.82    2.96
   3   8 -13   23.43    2.67
   3   8 -13   27.98    3.11
   3  -8 -12   21.48    3.16
   3   8 -12   17.76    2.46
   3   8 -12   15.87    2.56
   3   8 -12   14.64    2.46
   3   8 -11    1.67    1.38
   3   8 -11    2.89    1.41
   3  -8 -11    1.91    1.70
   3   8 -11    1.79    1.42
   3  -8 -11    1.54    1.71
   3  -8 -10   42.74    4.23
   3   8 -10   34.01    3.71
   3  -8 -10   43.38    4.28
   3   8 -10   40.20    3.72
   3   8  -9   30.99    3.30
   3  -8  -9   54.18    4.56
  -3  -8   9   33.28    3.49
   3  -8  -9   47.76    4.50
   3   8  -9   30.71    3.41
   3  -8  -8  313.34   10.55
  -3  -8   8  320.85    9.87
  -3  -8   8  340.36   10.29
   3  -8  -7    0.27    1.61
   3  -8  -7    4.20    1.98
  -3  -8   7    1.91    1.64
  -3  -8   6   67.83    4.75
  -3  -8   6   72.02    4.88
  -3  -8   5  771.08   15.55
  -3  -8   5  776.52   15.65
  -3  -8   4  586.80   12.51
   3  -8  -4  537.18   12.27
  -3  -8   3   12.54    1.92
   3  -8  -3    9.60    1.28
   3  -8  -3    9.85    1.26
   3  -8  -2   42.60    2.52
   3   8  -2   41.22    2.90
  -3  -8   2   40.16    2.82
   3  -8  -2   41.24    2.51
  -3  -8   1    2.68    1.07
  -3  -8   1    2.17    0.99
   3   8  -1    1.80    1.02
   3  -8  -1    1.45    0.92
   3   8   0   82.04    4.35
  -3  -8   0   90.95    3.80
   3  -8   0   87.98    4.04
  -3  -8  -1  287.84    7.19
   3   8   1  279.06    8.44
   3  -8   1  281.28    7.89
   3  -8   1  280.76    7.98
  -3  -8  -1  298.11    7.13
  -3  -8  -2  546.24   10.60
   3  -8   2  557.59   12.32
   3   8   2  510.01   12.46
   3  -8   2  512.82   12.11
  -3  -8  -2  566.54   10.54
   3  -8   3  129.95    6.11
  -3  -8  -3  147.38    5.09
   3  -8   3  125.98    6.15
   3   8   3  125.69    6.23
  -3   8  -3  133.43    5.49
   3   8   4   39.75    3.65
   3  -8   4   46.47    3.93
  -3   8  -4   44.83    3.32
   3  -8   5  108.52    6.01
  -3   8  -5  110.30    5.46
   3   8   5   99.86    5.54
   3  -8   6  227.07    8.59
  -3   8  -6  233.13    8.29
   3  -8   6  241.96    8.71
   3  -8   7  541.49   13.55
   3  -8   7  526.73   13.19
   3  -8   8  304.99    9.84
   3  -8   8  317.82    9.96
  -3   8  -9   23.04    2.77
  -3   8  -9   27.70    3.37
   3  -8   9   27.79    3.14
   3  -8   9   24.83    2.91
  -3  -8 -10   12.90    2.61
  -3   8 -10   10.42    2.16
  -3   8 -10    9.10    1.85
  -3  -8 -11   37.44    4.02
  -3   8 -11   38.03    3.45
  -3   8 -11   30.73    2.87
  -3  -8 -12    6.30    2.10
  -3   8 -12    5.80    1.71
  -3   8 -12    3.81    1.36
  -3  -8 -13    1.69    1.31
  -3   8 -13    2.86    1.33
  -3   8 -14   25.73    2.23
  -3  -8 -14   21.47    2.15
   3   9 -16    0.85    0.80
   3   9 -15   22.53    2.37
   3   9 -14  114.89    5.28
   3   9 -14   94.14    4.36
   3   9 -13   85.36    4.47
   3   9 -13   85.55    4.54
   3   9 -12   63.37    4.42
   3  -9 -11    9.11    2.37
   3   9 -11    8.41    1.91
   3   9 -11    6.96    1.88
   3  -9 -11    9.68    2.33
   3  -9 -10 1096.29   21.49
   3   9 -10 1113.92   21.54
   3   9  -9 1270.31   22.23
   3   9  -9 1293.78   22.81
   3  -9  -9 1262.38   23.30
  -3  -9   9 1318.24   22.25
   3  -9  -8    8.18    2.24
   3  -9  -8   12.54    2.40
  -3  -9   8   12.31    2.38
  -3  -9   8   14.59    2.61
   3  -9  -7    5.06    1.90
  -3  -9   7    7.28    2.25
  -3  -9   7   12.39    2.46
   3  -9  -7    5.90    1.86
  -3  -9   6   55.45    4.66
  -3  -9   6   55.74    4.67
   3  -9  -6   61.58    4.91
  -3  -9   5  335.20   10.61
  -3  -9   4   92.31    5.23
   3  -9  -4   65.00    4.74
   3  -9  -3  519.28   10.09
   3  -9  -3  497.31   12.53
  -3  -9   2   21.70    2.44
  -3  -9   2   27.07    2.68
   3  -9  -2   22.14    2.14
  -3  -9   1 1250.98   18.56
  -3  -9   1 1253.71   18.54
   3   9  -1 1212.29   20.10
   3  -9  -1 1239.07   18.21
   3  -9  -1 1210.49   18.23
  -3  -9   0  140.14    5.17
   3   9   0  153.91    6.45
  -3  -9   0  150.83    5.28
   3  -9   0  151.73    5.67
   3  -9   0  144.75    5.58
   3   9   1   27.57    3.06
   3  -9   1   26.53    2.74
   3  -9   1   27.97    2.77
  -3  -9  -1   32.00    2.55
  -3  -9  -1   33.22    2.56
  -3  -9  -2  582.40   11.66
   3   9   2  584.63   14.46
   3  -9   2  588.34   13.42
  -3  -9  -2  597.60   11.49
  -3  -9  -3    4.80    1.43
   3  -9   3    7.20    2.23
   3   9   3    6.98    2.21
  -3  -9  -3    6.24    1.47
  -3   9  -3    6.43    1.74
   3  -9   4   78.81    5.46
  -3   9  -4   74.15    4.47
   3  -9   4   80.79    5.46
   3   9   4   75.68    5.32
   3  -9   5   94.56    6.05
   3  -9   5  105.11    6.18
   3   9   5   91.12    5.62
  -3   9  -5   98.20    5.43
   3  -9   6  157.07    7.51
  -3   9  -6  149.36    6.92
   3  -9   7  899.41   19.10
   3  -9   7 1038.84   20.12
   3  -9   8  451.13   12.50
   3  -9   8  385.90   11.63
   3  -9   9    6.66    1.78
   3  -9   9    7.63    1.86
  -3   9  -9    3.92    1.64
  -3   9 -10  163.39    6.68
  -3   9 -10  195.98    7.83
  -3  -9 -11   14.63    2.72
  -3  -9 -12  603.70   14.40
  -3   9 -12  703.20   13.76
  -3  -9 -13  128.05    5.57
  -3   9 -13  155.42    5.59
  -3  -9 -14    1.59    0.89
  -3   9 -14    0.86    0.69
   3  10 -16   40.15    2.07
   3  10 -15  397.37    8.60
   3  10 -14  129.85    5.33
   3  10 -13   10.78    1.71
   3  10 -13   13.85    2.08
   3  10 -13    9.86    1.63
   3  10 -12  110.63    5.61
   3  10 -12   90.84    4.88
   3 -10 -11   77.72    5.29
   3  10 -11   81.93    5.00
   3  10 -11   74.10    4.79
   3 -10 -10    3.35    2.04
   3  10 -10    3.18    1.95
   3  10 -10    6.86    1.99
   3 -10 -10    6.28    2.35
   3 -10  -9   12.04    2.80
   3  10  -9   16.18    2.70
   3 -10  -9    8.26    2.60
   3  10  -9   18.79    2.94
  -3 -10   9   20.61    3.02
  -3 -10   9   13.02    2.57
  -3 -10   8   22.22    3.21
   3 -10  -8   13.13    2.58
  -3 -10   8   25.37    3.33
   3 -10  -8   20.82    2.95
   3 -10  -7  209.25    8.78
  -3 -10   7  237.06    9.77
   3 -10  -6  264.46    9.97
  -3 -10   6  282.60   10.68
  -3 -10   5  217.91    9.12
  -3 -10   5  210.47    8.83
  -3 -10   4  847.13   17.77
  -3 -10   4  829.20   17.48
  -3 -10   3  297.47    9.26
   3 -10  -3  260.00    7.07
   3 -10  -3  258.56    7.28
  -3 -10   3  290.61    9.14
   3 -10  -2  164.39    5.63
  -3 -10   2  172.82    6.51
   3 -10  -2  163.71    5.74
   3 -10  -1   34.81    2.80
  -3 -10   1   45.33    3.22
   3 -10   0  196.26    6.92
  -3 -10   0  202.21    6.54
   3 -10   1 1009.65   18.40
  -3 -10  -1  979.63   16.16
  -3 -10  -2 1392.16   20.40
   3 -10   2 1409.00   23.71
   3 -10   2 1299.00   23.10
   3  10   2 1309.04   25.04
  -3  10  -3  199.26    7.60
  -3 -10  -3  201.06    6.67
   3 -10   3  208.37    8.71
   3  10   3  190.84    9.00
   3 -10   3  196.61    8.58
   3  10   4   27.02    3.50
   3 -10   4   23.07    3.37
   3 -10   4   25.08    3.46
  -3  10  -4   23.56    2.80
   3 -10   5   10.10    2.55
   3 -10   5   10.63    2.55
  -3  10  -5    9.31    2.03
  -3  10  -6   69.99    4.98
   3 -10   6   69.36    5.50
   3 -10   6   81.31    5.88
   3 -10   7  855.27   18.92
   3 -10   7  871.27   19.05
   3 -10   8  320.54   10.74
   3 -10   8  334.15   10.84
   3 -10   9  100.25    5.61
  -3  10  -9  114.96    6.37
  -3 -10 -10   95.96    6.41
  -3  10 -10  105.46    5.26
  -3 -10 -11   56.52    4.58
  -3  10 -11   51.45    3.38
  -3  10 -11   59.22    4.07
  -3 -10 -12   63.01    4.45
  -3  10 -12   55.38    3.65
  -3  10 -13    1.25    1.09
  -3 -10 -13    1.63    1.27
  -3  10 -14    0.98    0.66
   3  11 -15   56.91    2.84
   3  11 -14  154.07    5.48
   3  11 -13    1.35    1.00
   3  11 -13    2.37    1.05
   3  11 -13    2.06    1.19
   3  11 -12   11.03    1.86
   3  11 -11   16.46    2.45
   3  11 -11   17.44    2.47
   3 -11 -10  642.96   15.66
   3  11 -10  670.28   16.14
  -3 -11   9  774.99   17.07
  -3 -11   9  840.29   18.05
   3 -11  -9  799.47   17.99
   3  11  -9  826.27   17.56
   3  11  -9  832.30   17.97
  -3 -11   8   39.25    4.22
   3 -11  -8   44.66    4.20
  -3 -11   8   37.82    4.16
   3 -11  -7    7.70    2.07
  -3 -11   7   11.25    2.66
  -3 -11   7   10.04    2.49
  -3 -11   6   80.18    6.34
   3 -11  -6   89.57    5.91
  -3 -11   6   84.65    6.50
  -3 -11   5  372.44   12.67
  -3 -11   5  373.57   12.71
  -3 -11   4  433.20   12.87
  -3 -11   4  447.50   13.14
  -3 -11   3  525.57   13.22
  -3 -11   3  547.15   13.53
   3 -11  -2    5.88    1.56
   3 -11  -2    5.06    1.45
  -3 -11   2    7.38    2.07
  -3 -11   2    6.97    2.07
  -3 -11   1  671.74   14.01
   3 -11  -1  658.68   13.52
   3 -11  -1  672.97   13.40
  -3 -11   1  701.77   14.01
  -3 -11   0   28.13    2.79
   3 -11   0   28.63    2.88
   3 -11   0   26.67    2.88
  -3 -11   0   24.80    2.63
   3 -11   1    1.98    1.48
   3 -11   1    2.86    1.40
  -3 -11  -1    1.45    1.15
  -3 -11  -1    2.14    1.15
   3 -11   2  175.09    8.06
  -3 -11  -2  163.89    6.43
  -3 -11  -2  163.30    6.27
   3 -11   2  170.69    7.75
   3 -11   3    4.08    2.26
   3 -11   3    5.44    2.36
  -3  11  -3    3.94    1.67
  -3 -11  -3    3.48    1.36
   3 -11   4  117.85    7.33
   3 -11   4  121.04    7.47
  -3  11  -4  118.29    6.30
  -3  11  -5    5.43    1.78
   3 -11   5    6.26    2.28
   3 -11   5    4.55    2.25
  -3  11  -6   86.62    5.67
   3 -11   6   93.53    6.37
   3 -11   7  604.64   15.36
   3 -11   7  517.29   14.60
   3 -11   8  322.01   10.46
   3 -11   8  297.47   10.18
  -3 -11  -9   23.63    3.42
  -3  11  -9   29.11    3.24
   3 -11   9   20.04    2.68
   3 -11   9   22.70    2.89
  -3 -11 -10   97.76    6.25
  -3  11 -10  104.16    5.52
   3 -11  10   83.81    4.55
   3 -11  10   79.66    4.65
  -3 -11 -11    0.80    1.53
  -3  11 -11    1.44    1.19
  -3  11 -11    1.38    0.95
  -3 -11 -12  431.69   10.83
  -3  11 -12  537.91   10.75
  -3 -11 -13  207.62    6.28
  -3  11 -13  244.53    6.02
   3  12 -14  102.01    3.99
   3  12 -13    8.03    1.48
   3  12 -13    7.53    1.41
   3  12 -12   10.95    1.84
   3  12 -12    9.25    1.64
   3  12 -11   10.34    1.94
   3  12 -10    1.33    1.34
  -3 -12  10    2.36    1.43
   3  12  -9    2.44    1.56
   3 -12  -9    1.41    1.64
  -3 -12   9    4.64    1.94
  -3 -12   9    3.95    1.80
   3  12  -9    3.45    1.57
  -3 -12   8  246.45    9.99
  -3 -12   8  261.55   10.47
   3 -12  -8  231.57    9.31
  -3 -12   7   -0.70    2.08
  -3 -12   7    1.70    2.20
   3 -12  -7    1.05    1.64
  -3 -12   6  222.77   10.33
  -3 -12   6  224.60   10.47
   3 -12  -6  220.36    9.41
  -3 -12   5  114.15    7.34
  -3 -12   5  108.00    7.32
  -3 -12   4  259.55   10.48
  -3 -12   4  263.54   10.49
  -3 -12   3   22.11    3.10
  -3 -12   3   23.10    3.19
  -3 -12   2  101.17    5.64
  -3 -12   2   98.14    5.64
   3 -12  -2   84.40    4.70
   3 -12  -2   88.10    4.60
  -3 -12   1    9.28    1.90
  -3 -12   1   12.17    2.15
   3 -12  -1   11.59    2.01
   3 -12  -1   10.66    1.87
  -3 -12   0  136.11    5.94
  -3 -12   0  129.81    5.96
   3 -12   0  124.19    6.10
   3 -12   0  126.56    6.02
  -3 -12  -1  173.00    6.65
  -3 -12  -1  162.94    6.58
   3 -12   1  163.07    7.34
   3 -12   1  174.20    7.48
  -3 -12  -2  356.62    9.74
   3 -12   2  355.17   11.53
  -3 -12  -2  339.43    9.81
   3 -12   2  333.82   11.34
  -3  12  -2  344.66   11.36
   3 -12   3   66.15    5.49
  -3  12  -3   74.79    5.23
   3 -12   3   63.85    5.42
   3 -12   4   77.12    6.25
  -3  12  -4   97.15    5.91
   3 -12   4   82.26    6.24
  -3  12  -5    1.45    1.42
   3 -12   5    0.11    1.77
   3 -12   5    1.17    1.94
  -3  12  -6    2.40    1.70
   3 -12   6    1.61    1.87
   3 -12   6    1.32    1.97
   3 -12   7  601.32   15.67
   3 -12   7  593.55   15.52
   3 -12   8  104.59    6.12
   3 -12   8  110.77    6.14
  -3 -12  -9   34.71    3.78
   3 -12   9   32.73    3.15
  -3  12  -9   39.92    3.51
   3 -12  10    2.56    1.13
  -3  12 -10    1.42    0.96
  -3 -12 -10    0.42    1.35
   3 -12  10    0.82    1.01
  -3  12 -10    1.73    1.18
  -3  12 -11   -0.05    0.79
  -3  12 -11    1.85    1.04
  -3 -12 -11    1.81    1.42
   3 -12  11    0.50    0.94
   3 -12  11    0.68    0.95
  -3 -12 -12    3.84    1.46
  -3  12 -12    3.42    1.26
   3  13 -14    2.18    0.85
   3  13 -13   40.04    2.60
   3  13 -12    5.97    1.38
   3  13 -12    4.36    1.25
   3  13 -11    7.86    1.64
   3  13 -11    8.40    1.74
  -3 -13  10  106.52    5.48
   3  13 -10  128.17    6.65
  -3 -13   9   50.57    4.28
  -3 -13   9   50.47    4.19
   3  13  -9   55.27    4.22
  -3 -13   8   28.38    3.65
  -3 -13   8   31.71    3.89
  -3 -13   7   34.61    4.33
  -3 -13   7   39.63    4.55
  -3 -13   6    2.44    2.10
  -3 -13   6    0.13    2.22
  -3 -13   5    1.26    2.03
  -3 -13   5    1.85    2.16
  -3 -13   4  154.73    8.41
  -3 -13   4  174.27    8.83
  -3 -13   3  359.94   12.02
  -3 -13   3  355.42   11.79
  -3 -13   2   49.96    4.22
   3 -13  -2   40.93    3.36
  -3 -13   2   53.78    4.46
  -3 -13   1   24.53    2.95
  -3 -13   1   28.48    3.09
   3 -13  -1   22.51    2.75
   3 -13  -1   26.15    2.80
  -3 -13   0  152.50    6.72
  -3 -13   0  153.31    6.68
   3 -13   0  141.10    6.83
   3 -13   0  152.80    6.87
  -3 -13  -1  104.36    5.55
  -3 -13  -1  101.80    5.37
   3 -13   1  100.56    6.11
   3 -13   1  101.76    6.01
  -3  13  -2   23.45    3.39
  -3 -13  -2   24.50    2.90
  -3 -13  -2   20.76    2.58
   3 -13   2   19.44    3.43
   3 -13   2   19.91    3.29
  -3  13  -3   84.97    5.73
   3 -13   3   85.71    6.25
   3 -13   3   78.61    6.19
  -3  13  -4    4.72    1.84
   3 -13   4    4.28    2.28
   3 -13   4    4.40    2.14
   3 -13   5   16.40    3.37
   3 -13   5   14.89    3.11
  -3  13  -5   16.34    2.83
   3 -13   6   64.95    5.66
   3 -13   7   53.28    4.70
   3 -13   7   61.95    4.88
   3 -13   8    2.34    1.43
  -3 -13  -8    4.14    1.75
  -3  13  -8    2.97    1.38
  -3  13  -9   46.08    3.51
   3 -13   9   38.24    3.30
  -3 -13  -9   38.75    3.71
  -3  13  -9   49.82    3.58
   3 -13   9   45.29    3.40
   3 -13  10    1.47    1.07
   3 -13  10    1.69    1.09
  -3  13 -10   -0.26    0.99
  -3  13 -10    0.31    0.96
  -3 -13 -10    1.56    1.28
   3 -13  11    1.49    0.84
   3 -13  11   -0.11    0.76
  -3 -13 -11    1.01    1.15
  -3  13 -11    0.71    0.90
   3  14 -13    8.88    1.17
   3  14 -12   42.95    2.75
   3  14 -11   51.39    3.45
   3  14 -11   48.52    3.19
   3  14 -10    9.85    1.97
  -3 -14  10    4.97    1.38
  -3 -14  10    5.46    1.54
   3  14 -10    6.02    1.50
  -3 -14   9   27.86    3.16
  -3 -14   9   23.28    2.87
   3  14  -9   32.11    3.55
   3  14  -9   26.88    2.93
  -3 -14   8  449.70   13.49
  -3 -14   8  419.05   12.95
   3  14  -8  441.60   12.11
  -3 -14   7  250.67   10.82
  -3 -14   6    3.79    2.36
  -3 -14   6    1.88    2.21
  -3  14   5   82.06    6.62
  -3 -14   5   91.44    6.98
  -3 -14   5   77.90    6.59
  -3 -14   4   15.31    3.40
  -3 -14   4   15.80    3.50
  -3 -14   3  274.43   10.86
  -3 -14   3  285.09   10.91
  -3 -14   2   90.32    5.85
  -3 -14   2   90.68    5.94
  -3 -14   1    2.92    1.60
   3 -14  -1    1.44    1.12
   3 -14  -1    2.30    1.31
  -3 -14   1    3.63    1.65
   3 -14  -1    2.70    1.35
  -3 -14   0    1.71    1.42
   3 -14   0    6.03    1.75
  -3 -14   0    2.83    1.51
   3 -14   0    7.67    1.87
   3 -14   1   12.49    2.44
  -3 -14  -1   13.95    2.38
  -3 -14  -1   12.27    2.17
  -3  14  -1   12.42    2.95
   3 -14   1   13.10    2.67
   3 -14   2    2.17    1.76
   3 -14   2    4.04    1.95
  -3 -14  -2    3.99    1.42
  -3  14  -2    2.76    1.72
  -3  14  -3   18.77    3.09
   3 -14   3   19.80    3.41
   3 -14   3   18.81    3.57
   3 -14   4   97.42    7.16
   3 -14   4   97.25    7.30
   3 -14   5   69.89    6.18
  -3  14  -5   78.30    5.62
  -3  14  -6  111.83    6.41
   3 -14   6  131.84    7.49
   3 -14   6  125.19    7.53
   3 -14   7   77.56    5.30
  -3 -14  -7   59.13    4.76
   3 -14   8   47.42    3.71
  -3  14  -8   48.86    3.41
   3 -14   9    8.86    1.72
   3 -14   9    7.52    1.70
  -3  14  -9    7.27    1.44
  -3  14  -9    6.40    1.54
  -3 -14  -9    3.82    1.47
   3 -14  10   93.14    4.04
   3 -14  10   98.07    4.07
  -3  14 -10  102.81    3.87
   3  15 -12    5.22    0.96
   3  15 -11   28.02    2.17
  -3 -15  11   17.82    1.82
   3  15 -10    1.29    1.04
   3  15 -10    0.53    0.85
  -3 -15  10    0.36    0.90
  -3 -15  10    0.86    0.95
   3  15  -9   11.47    2.36
   3  15  -9    9.50    1.73
  -3 -15   9    8.22    1.85
  -3 -15   9    9.09    2.02
  -3 -15   8   54.41    4.58
  -3 -15   8   61.68    4.89
   3  15  -8   62.51    4.26
  -3 -15   7   28.25    3.91
  -3 -15   6   21.81    3.89
  -3 -15   6   20.09    3.80
  -3 -15   5  117.87    8.04
  -3  15   5  135.06    8.20
  -3 -15   4   21.55    4.02
  -3 -15   4   18.03    3.63
  -3 -15   3  138.10    7.83
  -3 -15   3  130.37    7.67
  -3 -15   2  196.50    8.77
  -3 -15   2  197.24    8.72
  -3 -15   1  129.10    6.70
  -3 -15   1  128.64    6.66
   3 -15   0  323.11   10.36
  -3 -15   0  361.72   11.00
  -3 -15   0  347.30   10.64
   3 -15   0  308.55   10.10
  -3 -15  -1  139.52    6.52
   3 -15   1  157.21    7.58
   3 -15   1  158.16    7.61
  -3 -15  -1  158.69    6.90
   3 -15   2   67.99    5.62
   3 -15   3  202.73    9.99
  -3  15  -3  245.04   10.00
   3 -15   4   85.79    6.84
   3 -15   4   94.18    6.74
   3 -15   5  169.74    8.91
  -3  15  -5  175.30    7.94
   3 -15   6  141.02    7.31
   3 -15   7   -0.46    1.34
   3 -15   7    0.96    1.47
   3 -15   7    0.45    1.35
   3 -15   8   76.41    4.33
   3 -15   8   73.16    4.30
  -3 -15  -9   89.03    4.20
  -3  15  -9  162.02    5.46
   3 -15   9  127.94    4.90
   3 -15   9  122.96    4.81
  -3  15 -10   13.91    1.47
   3 -15  10   11.35    1.40
  -3 -16  10   29.32    2.32
  -3 -16  10   31.17    2.39
  -3 -16   9   24.12    2.45
   3  16  -9   34.81    2.55
  -3 -16   9   29.39    2.77
   3  16  -9   40.14    3.28
  -3 -16   8  275.99    9.27
   3  16  -8  347.98    8.96
  -3 -16   8  313.30   10.03
   3  16  -8  385.21   10.85
  -3 -16   7  150.16    7.80
   3  16  -7  177.74    6.87
  -3 -16   7  163.39    8.24
  -3 -16   6   26.40    3.84
  -3 -16   6   24.77    3.75
  -3 -16   5   91.66    6.82
  -3  16   5  111.66    7.12
  -3  16   4    2.48    2.64
  -3 -16   4   -0.57    2.32
  -3 -16   4    0.56    2.09
  -3 -16   3  228.69   10.04
  -3 -16   3  227.07   10.05
  -3 -16   2  134.91    7.28
  -3 -16   2  149.19    7.65
  -3 -16   1   11.68    2.42
  -3 -16   1   10.92    2.20
  -3 -16   0    0.80    1.33
  -3 -16   0    1.55    1.25
   3 -16   0    0.95    1.15
   3 -16   0    1.37    1.27
  -3  16   0   -0.16    2.30
   3 -16   1   10.72    2.39
   3 -16   1   10.76    2.28
  -3  16  -2   15.60    3.12
   3 -16   2   12.30    2.58
   3 -16   2   14.49    2.76
   3 -16   3   19.93    3.21
  -3  16  -3   25.40    3.47
   3 -16   4    7.20    2.57
  -3  16  -4   15.12    2.74
   3 -16   5   81.91    6.04
   3 -16   5   92.86    6.18
  -3  16  -5   84.71    5.29
   3 -16   6  188.78    7.94
   3 -16   6  177.01    7.92
   3 -16   7    0.78    1.38
   3 -16   7    1.07    1.28
  -3  16  -8   29.81    2.42
   3 -16   8   24.18    2.31
   3 -16   8   24.01    2.33
  -3  16  -9   11.08    1.37
   3 -16   9    8.55    1.33
   3  17  -9    7.71    1.09
  -3 -17   9    5.40    1.33
  -3 -17   9    5.84    1.35
  -3 -17   8   26.08    2.64
   3  17  -8   28.02    2.16
  -3 -17   8   27.25    2.75
   3  17  -7    2.40    1.18
   3  17  -7    2.47    1.47
  -3 -17   7    2.07    1.69
  -3 -17   7    1.61    1.80
  -3 -17   6   27.78    3.67
  -3 -17   6   25.03    3.49
  -3 -17   5   16.39    3.10
  -3 -17   5   14.97    3.01
  -3  17   5   20.52    3.18
  -3 -17   4    5.18    2.30
  -3 -17   4    4.82    2.18
  -3 -17   3   49.01    4.64
  -3 -17   3   46.94    4.71
  -3 -17   2   43.36    4.17
  -3 -17   2   44.18    4.31
  -3 -17   1    8.12    1.95
  -3 -17   1    5.17    1.68
  -3  17   0  169.99   10.60
   3 -17   1   58.61    4.40
   3 -17   1   58.47    4.47
   3 -17   2   47.66    4.33
   3 -17   2   49.55    4.45
   3 -17   3   84.15    5.59
   3 -17   3   85.31    5.75
   3 -17   4   22.78    3.41
   3 -17   4   28.08    3.51
   3 -17   5   71.50    5.09
   3 -17   5   65.23    4.98
   3 -17   6   60.31    4.26
   3 -17   6   59.22    4.25
   3 -17   7   25.06    2.46
   3 -17   7   20.92    2.31
   3 -17   8    3.50    1.03
  -3  17  -8    4.84    0.99
  -3 -18   8   29.64    2.57
  -3 -18   7    3.01    1.43
  -3 -18   7    0.52    1.43
   3  18  -7    2.30    1.08
  -3 -18   6    1.35    1.58
   3  18  -6    2.87    1.23
  -3  18   5   18.06    2.59
  -3 -18   5   13.11    2.74
  -3 -18   5   12.59    2.63
  -3 -18   4   22.02    3.26
  -3 -18   4   22.88    3.41
  -3  18   3    5.22    2.84
  -3 -18   3    1.13    1.49
  -3 -18   3    1.47    1.57
  -3 -18   2   26.57    3.01
  -3 -18   2   22.49    2.94
  -3  18   1   16.55    4.34
  -3  18   0   18.70    4.07
  -3  18  -1   58.67    5.68
  -3  18  -2   26.46    3.53
   3 -18   2   14.40    2.38
   3 -18   3   -0.13    1.27
   3 -18   3    0.14    1.31
  -3  18  -3    1.45    1.32
   3 -18   4    1.12    1.30
   3 -18   4   -0.07    1.32
   3 -18   5   11.09    2.04
   3 -18   5    9.69    2.01
   3 -18   6    7.14    1.51
   3 -18   6    6.49    1.48
  -3  18  -7   24.06    1.63
   3 -18   7   17.21    1.73
  -3 -19   6    0.05    1.15
  -3 -19   5   10.58    2.17
   3  19  -5   26.35    2.26
  -3 -19   4   34.83    3.58
  -3  19   3   68.63    5.93
  -3 -19   3   24.31    3.14
  -3  19   2    1.26    2.53
  -3  19   1   78.72    7.46
  -3  19   0   10.29    3.21
  -3  19  -1    1.49    1.93
  -3  19  -2   32.93    3.54
   3 -19   4    1.74    1.13
   4   0 -16   56.62    3.80
   4   0 -16   65.56    4.05
   4   0 -15   74.99    5.02
   4   0 -15   77.93    4.97
   4   0 -14   65.01    4.67
   4   0 -14   68.46    4.30
   4   0 -14   57.30    4.34
   4   0 -14   68.86    4.69
   4   0 -13  245.89    9.14
   4   0 -13  249.54    9.01
   4   0 -13  263.28    9.44
   4   0 -13  239.63    8.48
   4   0 -12   43.20    4.60
   4   0 -12   62.49    4.67
   4   0 -12   43.07    3.88
   4   0 -12   68.78    4.62
   4   0 -12   45.39    4.23
   4   0 -12   72.30    4.54
   4   0 -11   16.30    3.18
   4   0 -11   12.44    2.26
   4   0 -11    8.12    2.07
   4   0 -11   14.09    2.28
   4   0 -11   12.59    2.19
   4   0 -11   11.89    2.17
   4   0 -11   10.94    2.44
   4   0 -10 3449.76   42.50
   4   0 -10 3742.00   49.63
   4   0 -10 3717.73   49.63
   4   0 -10 3372.65   44.85
   4   0 -10 3419.01   43.76
   4   0 -10 3394.08   42.11
   4   0  -9  656.91   16.63
   4   0  -9  643.49   16.47
   4   0  -9  522.99   11.91
   4   0  -9  589.16   13.54
   4   0  -9  635.57   16.46
   4   0  -9  492.09   12.83
   4   0  -9  439.76   10.68
   4   0  -8  463.63   11.42
   4   0  -8  436.10   11.86
   4   0  -8  446.97   11.92
   4   0  -8  442.17   10.27
   4   0  -7  349.62    9.03
   4   0  -7  313.20    8.39
   4   0  -7  285.29    7.78
   4   0  -7  311.33    9.02
   4   0  -7  347.77    8.97
   4   0  -6 2728.30   32.21
   4   0  -6 2800.41   33.11
  -4   0   5 5297.74   54.18
  -4   0   5 4984.06   53.54
   4   0  -5 5420.90   49.13
   4   0  -5 5337.10   56.76
   4   0  -5 4882.87   51.86
   4   0  -5 4926.08   53.77
   4   0  -5 5147.99   54.46
  -4   0   4 1575.01   22.27
  -4   0   4 1655.54   22.16
  -4   0   4 1630.81   20.28
   4   0  -4 1782.45   19.91
   4   0  -4 1760.70   22.49
   4   0  -4 1650.86   20.14
  -4   0   3  152.23    4.96
   4   0  -3  162.22    5.10
   4   0  -3  173.46    3.74
  -4   0   3  166.76    5.14
  -4   0   3  154.65    5.20
   4   0  -3  157.30    3.45
   4   0  -3  156.57    4.96
  -4   0   2  974.80   14.18
   4   0  -2  874.11   12.07
  -4   0   2  915.87   15.25
   4   0  -2  817.92   12.91
  -4   0   2  936.49   13.61
   4   0  -1 1978.30   20.37
  -4   0   1 2097.83   23.66
   4   0  -1 1757.23   21.42
  -4   0   1 2166.35   24.20
  -4   0   1 1878.04   26.56
  -4   0   0   49.18    2.56
  -4   0   0   48.64    2.63
  -4   0   0   47.90    3.57
  -4   0  -1 1554.81   19.61
  -4   0  -1 1574.64   19.56
  -4   0  -2 4646.86   49.80
  -4   0  -2 4787.38   49.75
  -4   0  -3   78.44    3.50
  -4   0  -3   80.81    3.55
  -4   0  -4 1319.13   18.61
  -4   0  -4 1262.59   17.88
  -4   0  -5  282.03    7.63
  -4   0  -5  275.20    7.35
  -4   0  -6   27.26    3.14
  -4   0  -7  878.08   17.88
  -4   0  -8  182.45    7.48
  -4   0  -8  172.18    6.36
  -4   0  -9  129.54    6.34
  -4   0  -9  129.53    5.79
  -4   0  -9  133.34    6.43
  -4   0 -10  121.15    6.20
  -4   0 -10  119.63    5.61
  -4   0 -11  676.37   15.36
  -4   0 -11  666.22   15.26
  -4   0 -11  680.38   14.65
  -4   0 -12 1425.71   23.59
  -4   0 -12 1476.47   24.19
  -4   0 -12 1420.39   22.79
  -4   0 -13   37.13    3.34
  -4   0 -13   37.64    3.10
  -4   0 -14   12.00    1.87
  -4   0 -14   13.19    1.95
  -4   0 -15   25.07    2.19
  -4   0 -15   29.06    2.37
   4   1 -16   91.61    4.95
   4   1 -16   89.92    4.71
   4   1 -16   95.60    4.81
   4   1 -15  585.39   13.90
   4  -1 -15  586.46   13.66
   4   1 -15  598.79   13.78
   4  -1 -14  110.21    5.62
   4  -1 -14  109.49    6.01
   4   1 -14  119.61    6.21
   4   1 -14  120.85    6.19
   4  -1 -14  128.65    6.32
   4  -1 -14   94.58    5.55
   4   1 -14   96.34    5.49
   4   1 -13  707.81   15.93
   4   1 -13  728.86   16.15
   4  -1 -13  706.16   16.16
   4   1 -13  757.63   15.27
   4  -1 -13  764.52   15.81
   4   1 -13  757.74   16.29
   4  -1 -13  732.78   15.88
   4  -1 -13  629.74   15.62
   4   1 -13  647.65   15.51
   4   1 -12 1011.85   19.05
   4  -1 -12  994.79   18.53
   4   1 -12  991.99   18.38
   4   1 -12  984.11   19.12
   4  -1 -12  988.40   19.75
   4  -1 -12 1032.20   21.51
   4   1 -12 1037.64   21.61
   4  -1 -12  975.12   18.53
   4   1 -12 1045.33   19.49
   4  -1 -12  981.12   18.78
   4  -1 -12  961.60   19.90
   4   1 -12  947.39   19.45
   4  -1 -11  671.99   14.72
   4   1 -11  651.53   14.31
   4  -1 -11  643.59   13.86
   4   1 -11  665.40   14.33
   4   1 -11  659.04   14.73
   4  -1 -11  686.12   15.68
   4   1 -11  640.17   16.52
   4  -1 -11  649.92   16.54
   4  -1 -11  610.96   14.23
   4  -1 -11  643.47   14.03
   4  -1 -11  645.24   16.00
   4   1 -11  637.87   15.16
   4  -1 -10  113.72    5.54
   4  -1 -10  161.63    6.20
   4  -1 -10  102.71    6.10
   4   1 -10  107.09    5.89
   4  -1 -10  156.80    6.25
   4  -1 -10  144.99    6.79
   4   1 -10  137.38    5.83
   4   1 -10  143.88    6.36
   4   1 -10  104.52    5.26
   4  -1 -10   91.19    5.54
   4  -1 -10   87.07    6.22
   4   1 -10   81.27    6.13
   4  -1 -10   82.07    6.08
   4   1 -10   84.03    6.19
   4   1  -9  404.48   10.71
   4   1  -9  448.82   10.60
   4  -1  -9  441.69   12.00
   4  -1  -9  413.74   13.21
   4   1  -9  408.37   13.15
   4  -1  -9  379.14   11.30
   4   1  -9  392.41   11.09
   4  -1  -9  418.25   13.30
   4   1  -9  421.43   13.29
   4  -1  -9  403.19   13.01
   4   1  -9  407.32   13.07
   4  -1  -9  449.22   11.10
   4   1  -9  478.28   10.78
   4   1  -8  295.08    8.15
   4  -1  -8  319.16    8.85
   4   1  -8  280.18    8.09
   4  -1  -8  289.86    9.28
   4   1  -8  282.58    8.42
   4  -1  -8  279.02    8.92
   4   1  -8  251.36    8.25
   4   1  -8  311.91    9.93
   4  -1  -8  336.79   10.29
   4   1  -8  333.30   10.20
   4  -1  -8  322.06   10.07
   4  -1  -8  286.47    8.58
   4  -1  -7 1296.21   19.24
   4  -1  -7 1163.17   20.23
   4   1  -7 1194.55   18.46
   4  -1  -7 1396.37   21.11
   4   1  -7 1357.86   20.41
   4  -1  -7 1370.73   20.37
   4   1  -7 1338.33   20.25
   4  -1  -7 1315.37   19.96
   4   1  -7 1216.50   19.04
   4  -1  -6 1056.98   15.75
   4   1  -6 1029.60   15.42
  -4  -1   6 1108.07   15.84
   4  -1  -6 1080.67   17.16
   4  -1  -6 1139.67   17.01
   4   1  -6 1029.88   16.13
   4  -1  -6 1080.18   16.00
   4   1  -6 1087.43   16.05
   4  -1  -6 1084.14   17.93
   4   1  -6 1016.31   16.81
  -4   1   5   57.76    2.76
   4  -1  -5   64.87    2.83
   4   1  -5   69.55    2.86
  -4   1   5   52.12    2.77
  -4  -1   5   45.39    2.92
   4   1  -5   65.03    3.38
   4  -1  -5   79.72    4.21
   4   1  -5   43.73    2.92
   4  -1  -5   73.04    3.35
   4  -1  -5   71.79    3.72
   4   1  -5   81.56    2.37
  -4   1   5   56.07    2.42
  -4   1   4  441.28    9.01
   4   1  -4  530.24    7.88
  -4   1   4  456.16    9.51
  -4  -1   4  475.39    9.70
   4   1  -4  510.43    8.69
   4  -1  -4  504.35    8.23
   4   1  -4  410.28    8.62
   4  -1  -4  469.42    9.61
   4  -1  -4  619.25    7.36
  -4   1   4  465.02    8.84
   4  -1  -4  567.26   10.63
  -4  -1   3  229.41    6.09
  -4   1   3  227.55    6.21
  -4   1   3  232.33    6.63
   4  -1  -3  238.76    4.51
   4  -1  -3  220.78    5.51
   4   1  -3  225.05    4.42
  -4   1   3  228.80    6.50
   4  -1  -3  246.42    5.80
   4   1  -2  352.16    6.19
   4  -1  -2  322.06    5.84
  -4   1   2  372.88    9.37
  -4  -1   2  349.35    8.12
  -4   1   2  366.96    8.01
   4  -1  -2  297.45    5.38
  -4   1   2  350.45    7.70
  -4  -1   2  338.22    7.19
  -4  -1   1  310.63    6.61
  -4  -1   1  325.31    8.68
  -4   1   1  340.21    7.31
  -4   1   1  332.62    7.28
  -4   1   0   51.63    2.87
  -4  -1   0   41.98    2.32
  -4  -1   0   41.02    2.29
  -4   1   0   48.11    2.77
  -4   1   0   39.53    3.46
  -4  -1   0   35.70    3.37
   4   1   0   35.37    1.20
  -4  -1  -1 1776.79   24.75
  -4   1  -1 1688.98   24.08
  -4   1  -1 1890.96   22.54
  -4  -1  -1 1590.02   20.02
  -4   1  -1 1719.20   21.58
  -4  -1  -1 1565.28   19.88
  -4  -1  -2  608.03   11.86
  -4   1  -2  593.68   11.69
  -4   1  -2  524.70    9.90
  -4  -1  -2  497.77    8.80
  -4  -1  -2  479.59    8.62
  -4   1  -2  553.65   10.02
  -4   1  -3  939.45   15.14
  -4  -1  -3  958.00   15.09
  -4   1  -3  863.87   13.61
  -4  -1  -3  899.70   13.30
  -4   1  -3  908.18   14.23
  -4  -1  -3  863.45   13.35
  -4   1  -4 1432.65   20.12
  -4   1  -4 1365.44   19.84
  -4  -1  -4 1378.55   19.12
  -4   1  -4 1427.91   20.05
  -4  -1  -4 1473.29   19.37
  -4   1  -5  313.30    7.94
  -4  -1  -5  325.93    7.97
  -4   1  -5  350.34    8.98
  -4  -1  -5  345.77    8.90
  -4   1  -5  315.53    8.01
  -4  -1  -5  317.58    7.53
  -4  -1  -6 1780.69   24.60
  -4   1  -6 1938.66   27.99
  -4  -1  -6 1921.78   27.77
  -4  -1  -6 1775.17   23.42
  -4   1  -6 1718.58   24.13
  -4   1  -7 2919.37   39.24
  -4  -1  -7 2883.78   38.97
  -4   1  -8   25.80    2.95
  -4  -1  -8   28.12    3.08
  -4  -1  -8   27.68    2.48
  -4   1  -8   27.86    2.76
  -4  -1  -9  536.71   11.94
  -4   1  -9  581.35   13.94
  -4  -1  -9  578.24   13.89
  -4  -1  -9  626.83   15.05
  -4   1  -9  590.35   13.20
  -4   1  -9  596.07   14.11
  -4  -1  -9  579.48   13.80
  -4  -1 -10   49.34    3.60
  -4   1 -10   49.51    3.74
  -4   1 -10   48.14    3.95
  -4  -1 -10   47.51    3.93
  -4  -1 -11  366.95   10.25
  -4   1 -11  371.63   10.51
  -4   1 -11  373.78   11.29
  -4  -1 -11  367.12   11.03
  -4   1 -11  395.44   11.42
  -4  -1 -11  390.48   11.27
  -4   1 -12  476.92   12.08
  -4   1 -12  500.05   12.90
  -4  -1 -12  501.57   12.83
  -4   1 -12  494.76   12.87
  -4  -1 -12  485.04   12.69
  -4   1 -13   83.77    4.60
  -4   1 -13   87.37    4.95
  -4  -1 -13   86.86    4.85
  -4   1 -14    3.02    1.22
  -4  -1 -14    2.64    1.16
  -4   1 -14    3.65    1.25
  -4  -1 -14    2.65    1.16
  -4   1 -15  306.25    7.35
  -4  -1 -15  319.02    7.40
  -4   1 -15  309.86    7.28
  -4  -1 -15  316.21    7.23
   4   2 -17   16.33    1.91
   4   2 -16   89.71    4.78
   4   2 -16   80.05    4.33
   4   2 -15    9.38    2.15
   4  -2 -15    8.90    2.24
   4   2 -15   10.33    2.32
   4   2 -14   69.50    4.65
   4  -2 -14   68.85    4.83
   4  -2 -14   86.29    5.20
   4   2 -14   82.03    5.11
   4  -2 -14   73.98    4.90
   4  -2 -14   81.58    5.03
   4   2 -14   91.37    5.35
   4   2 -14   78.88    4.97
   4  -2 -13  417.32   12.45
   4   2 -13  436.41   12.24
   4  -2 -13  458.95   12.21
   4   2 -13  411.79   10.81
   4  -2 -13  459.72   12.06
   4  -2 -13  452.69   12.82
   4   2 -13  456.04   12.41
   4   2 -13  478.26   12.76
   4  -2 -13  428.55   11.99
   4   2 -13  514.81   13.02
   4   2 -12   55.57    4.23
   4  -2 -12   39.40    4.20
   4   2 -12   41.75    4.25
   4  -2 -12   44.61    3.84
   4  -2 -12   46.77    4.36
   4   2 -12   52.56    4.22
   4  -2 -12   61.89    4.73
   4   2 -12   65.17    4.54
   4  -2 -12   63.57    4.38
   4  -2 -12   67.09    4.41
   4   2 -12   68.76    4.40
   4  -2 -11   20.66    2.98
   4   2 -11   18.24    2.62
   4   2 -11   22.16    2.67
   4  -2 -11   22.62    2.68
   4   2 -11   21.54    2.68
   4   2 -11   13.01    2.72
   4  -2 -11   18.14    3.10
   4  -2 -11   26.00    2.69
   4   2 -11   27.40    2.92
   4  -2 -11   20.10    2.70
   4   2 -11   18.14    2.47
   4  -2 -11   20.68    2.86
   4  -2 -10 1630.08   27.06
   4   2 -10 1570.86   24.29
   4   2 -10 1533.29   23.81
   4  -2 -10 1496.83   23.66
   4  -2 -10 1639.08   28.91
   4   2 -10 1627.27   28.77
   4   2 -10 1605.68   28.56
   4  -2 -10 1650.26   28.89
   4  -2 -10 1528.36   23.34
   4  -2 -10 1489.34   26.68
   4   2 -10 1516.05   25.27
   4  -2 -10 1617.06   25.11
   4  -2 -10 1582.35   26.51
   4   2 -10 1548.30   23.85
   4  -2  -9  161.48    8.21
   4   2  -9  147.30    7.93
   4  -2  -9  116.67    5.43
   4  -2  -9  162.92    8.21
   4   2  -9  160.11    8.18
   4   2  -9  158.47    8.12
   4  -2  -9  147.18    7.94
   4  -2  -9  122.37    6.51
   4   2  -9  121.21    6.03
   4  -2  -9  140.18    6.38
   4   2  -9  104.26    5.12
   4   2  -8  813.33   14.48
   4  -2  -8  923.23   16.64
   4  -2  -8  934.39   16.25
   4   2  -8  940.49   16.07
   4  -2  -8  892.53   17.98
   4   2  -8  867.18   17.74
   4  -2  -8  904.88   16.89
   4  -2  -8  891.64   18.07
   4   2  -8  893.59   18.04
   4  -2  -8  917.89   15.44
   4  -2  -8  743.73   16.65
   4   2  -8  861.97   15.30
   4   2  -8  691.26   14.93
   4  -2  -7  417.01    9.97
   4   2  -7  364.99    9.20
   4  -2  -7  387.36   10.53
   4   2  -7  369.26    9.32
   4  -2  -7  447.59   10.37
   4   2  -7  413.77    9.83
   4  -2  -7  442.14   10.35
   4   2  -7  427.86   10.22
   4  -2  -7  415.09   10.67
   4  -2  -7  409.70    9.46
   4  -2  -6  515.83    9.97
   4   2  -6  479.45    9.44
  -4  -2   6  477.05    9.38
   4   2  -6  527.10   10.85
   4   2  -6  435.15    9.93
   4  -2  -6  527.27   10.98
   4  -2  -6  552.14   10.41
   4   2  -6  546.91   10.32
   4  -2  -6  472.93   11.29
   4  -2  -6  517.71   11.14
   4   2  -5  510.01    8.54
   4  -2  -5  537.31    9.22
  -4   2   5  572.15    9.83
  -4  -2   5  450.83    9.02
  -4  -2   5  476.34    9.50
  -4   2   5  527.77    9.03
   4   2  -5  497.81   10.18
   4  -2  -5  516.57    9.56
   4   2  -5  495.90    9.62
   4  -2  -5  509.21   10.94
   4   2  -5  580.37    8.14
  -4   2   4  800.63   12.44
   4   2  -4  742.62   10.13
  -4   2   4  899.17   13.99
  -4  -2   4  788.42   13.00
  -4  -2   4  766.68   12.29
   4   2  -4  851.17   10.76
  -4   2   4  761.18   12.85
   4  -2  -4  716.44   12.06
   4   2  -4  672.51   11.66
   4  -2  -4  745.60   10.91
   4  -2  -4  759.49   12.63
   4   2  -3 1115.63   12.29
  -4  -2   3 1058.30   15.23
  -4   2   3  976.15   15.53
  -4  -2   3 1032.41   14.46
   4  -2  -3  916.19   12.73
   4   2  -3  926.65   12.78
  -4   2   3 1038.54   17.12
  -4   2   3 1040.61   16.55
   4  -2  -3 1022.03   13.99
   4   2  -3 1110.68   13.32
  -4  -2   2  298.99    6.69
   4   2  -2  305.29    5.94
   4  -2  -2  264.22    4.43
  -4   2   2  356.66    8.85
  -4   2   2  321.72    8.00
  -4   2   2  244.81    7.99
   4   2  -1  525.95    8.74
  -4   2   1  539.17   10.76
  -4  -2   0  427.08    7.95
   4   2   0  431.86    8.35
  -4   2   0  421.96   10.77
  -4   2  -1  311.76    8.82
  -4   2  -1  317.21    7.71
  -4   2  -1  334.60    7.80
  -4   2  -2 1893.87   23.98
  -4  -2  -2 1855.99   22.21
  -4  -2  -3   20.83    1.71
  -4   2  -3   21.25    2.19
  -4   2  -3   14.67    2.05
  -4  -2  -3   18.96    1.71
  -4   2  -3   23.01    2.34
  -4  -2  -4  363.98    7.87
  -4  -2  -4  380.53    8.19
  -4  -2  -5    4.49    1.11
  -4   2  -5    1.64    1.14
  -4  -2  -5    3.90    0.94
  -4  -2  -5    6.59    1.56
  -4   2  -5    1.25    0.97
  -4  -2  -5    3.15    1.09
  -4  -2  -6  101.64    3.98
  -4   2  -6  122.28    6.12
  -4  -2  -6  116.11    5.85
   4   2   7   22.78    2.40
  -4   2  -7   32.16    3.45
  -4  -2  -7   30.29    3.30
  -4   2  -8   64.58    4.47
  -4  -2  -8   59.26    4.25
  -4   2  -8   58.65    4.08
  -4   2  -9  114.35    5.97
  -4  -2  -9  133.69    6.32
  -4   2  -9  122.82    6.17
  -4   2  -9  121.51    5.82
  -4  -2  -9  133.72    6.31
  -4   2 -10  107.19    5.83
  -4  -2 -10  108.25    5.80
  -4  -2 -10  108.22    6.47
  -4   2 -10  102.18    5.51
  -4   2 -11  292.01    9.72
  -4  -2 -11  278.24    9.38
  -4  -2 -11  265.84    9.86
  -4   2 -11  285.77    9.20
  -4   2 -11  306.35   10.01
  -4  -2 -11  299.04    9.71
  -4   2 -12 1084.24   19.47
  -4   2 -12 1094.89   20.13
  -4  -2 -12 1081.91   19.89
  -4   2 -12 1080.36   20.07
  -4  -2 -12 1067.70   19.77
  -4   2 -13   35.94    3.10
  -4   2 -13   42.65    3.57
  -4  -2 -13   38.21    3.35
  -4   2 -14   95.31    4.63
  -4  -2 -14   93.67    4.54
  -4   2 -14   90.73    4.26
  -4   2 -14  101.55    4.78
  -4  -2 -14   93.21    4.55
  -4   2 -15   19.01    1.82
  -4  -2 -15   19.90    1.85
  -4  -2 -15   18.92    1.86
  -4   2 -15   20.80    1.94
   4   3 -17   29.89    2.23
   4   3 -17   34.60    2.56
   4   3 -16   18.96    2.21
   4   3 -16   23.26    2.36
   4   3 -16   23.55    2.57
   4   3 -15  457.97   11.54
   4   3 -15  544.53   12.55
   4   3 -14   12.48    2.51
   4   3 -14    8.78    2.26
   4  -3 -13  125.69    6.32
   4   3 -13  113.09    6.13
   4  -3 -13  141.49    6.63
   4   3 -13  165.62    7.43
   4   3 -13  104.90    5.80
   4  -3 -13  105.80    6.24
   4   3 -13  136.19    6.59
   4  -3 -13  122.02    6.47
   4  -3 -13   99.64    5.66
   4  -3 -12   22.78    2.84
   4   3 -12   25.27    2.95
   4  -3 -12   17.24    2.83
   4   3 -12   21.66    2.59
   4  -3 -12   22.81    2.78
   4  -3 -12   18.35    2.99
   4   3 -12   21.62    2.80
   4  -3 -12   20.16    3.06
   4   3 -12   22.47    3.22
   4  -3 -12   23.19    2.99
   4   3 -12   19.35    2.68
   4   3 -11    9.47    2.04
   4  -3 -11   12.43    2.06
   4  -3 -11   13.03    2.68
   4  -3 -11   13.89    2.38
   4   3 -11    8.07    1.84
   4   3 -11    7.50    1.78
   4  -3 -11    7.64    2.09
   4  -3 -11   10.27    1.96
   4   3 -11    8.46    1.77
   4  -3 -11   11.32    2.56
   4   3 -11    9.26    2.38
   4  -3 -10   21.18    2.54
   4  -3 -10   24.87    3.42
   4   3 -10   22.23    2.84
   4  -3 -10   27.82    3.42
   4  -3 -10   20.32    3.13
   4   3 -10   20.28    2.66
   4   3 -10   20.78    2.46
   4  -3 -10   20.04    2.62
   4  -3 -10   33.49    4.00
   4   3 -10   29.96    3.80
   4   3 -10   25.59    3.49
   4  -3 -10   31.75    3.92
   4   3  -9   33.82    3.10
   4  -3  -9   33.51    3.64
   4   3  -9   32.06    3.17
   4  -3  -9   31.25    3.96
   4   3  -9   31.94    3.91
   4  -3  -9   35.77    3.21
   4  -3  -9   32.13    4.02
   4   3  -9   33.12    3.91
   4   3  -9   32.04    3.85
   4  -3  -9   34.43    4.08
   4  -3  -8 1525.53   24.96
   4   3  -8 1515.39   24.63
   4  -3  -8 1536.95   24.78
   4   3  -8 1417.46   23.98
   4  -3  -8 1038.19   21.90
   4  -3  -8 1341.59   20.46
   4  -3  -8 1547.59   23.23
   4   3  -8 1100.36   20.04
   4  -3  -8 1342.83   21.56
   4   3  -8 1301.45   20.17
   4  -3  -8 1214.52   23.01
   4   3  -8 1263.99   21.07
   4  -3  -7   15.58    2.34
   4  -3  -7   21.49    2.28
   4   3  -7   16.78    2.02
   4  -3  -7   15.52    2.10
   4  -3  -7   11.69    1.99
   4   3  -7   17.69    2.19
   4  -3  -7   16.65    2.21
   4   3  -7   20.98    2.18
  -4  -3   6  285.05    7.29
   4   3  -6  276.10    6.93
   4  -3  -6  308.00    7.57
  -4  -3   6  290.85    6.99
   4  -3  -6  317.11    8.31
   4   3  -6  281.21    7.49
   4  -3  -6  359.36    8.77
   4  -3  -6  312.18    7.74
   4   3  -6  309.13    7.66
   4   3  -6  316.74    7.95
   4  -3  -6  276.01    8.01
   4  -3  -6  292.66    8.90
   4  -3  -5  131.32    5.27
   4  -3  -5  113.22    4.14
  -4   3   5  112.12    4.21
  -4  -3   5  111.88    4.46
   4   3  -5  105.63    3.49
   4   3  -5  118.89    4.71
   4  -3  -5  110.05    4.50
  -4   3   5  108.99    3.78
   4   3  -5  131.77    3.80
  -4  -3   5  112.76    4.25
   4  -3  -4 2015.18   25.97
   4  -3  -4 1824.40   19.81
  -4   3   4 1881.65   23.16
   4   3  -4 1884.90   20.81
   4  -3  -4 1804.95   22.51
   4   3  -4 2000.08   24.58
  -4  -3   4 1971.76   24.07
  -4   3   4 2129.72   24.47
  -4  -3   4 1899.35   23.56
   4   3  -4 2046.56   22.06
  -4   3   4 2038.80   25.45
  -4   3   3 3141.20   35.58
   4   3  -3 3233.57   30.48
  -4   3   3 3215.15   37.80
   4   3  -3 3440.01   33.07
  -4  -3   3 3135.22   33.96
  -4   3   3 3301.54   36.46
   4   3  -3 2514.01   32.79
   4  -3  -3 2924.77   31.39
   4  -3  -3 2651.22   34.69
  -4  -3   3 3140.18   33.87
  -4  -3   2  105.24    3.69
   4  -3  -2   96.69    3.78
  -4  -3   2  101.76    3.68
   4  -3  -2   89.79    2.32
  -4   3   2   82.77    4.33
   4   3  -2   95.96    3.28
   4   3  -1   62.54    2.83
  -4   3   1   54.84    3.97
  -4  -3   1   59.56    2.90
  -4  -3   1   59.09    2.69
   4  -3  -1   54.68    2.28
  -4   3   1   70.13    4.09
  -4   3   1   69.86    4.01
   4   3   0  613.69   10.61
  -4   3   0  646.42   12.44
  -4  -3   0  559.38    9.54
  -4   3   0  651.97   13.02
  -4   3   0  582.93   12.59
   4   3   1   89.14    3.94
  -4   3  -1  100.06    4.63
  -4   3  -1  101.48    4.81
  -4   3  -1   98.05    4.68
   4   3   2   18.64    2.12
  -4   3  -2   19.76    2.26
  -4  -3  -2   19.50    1.68
  -4   3  -2   20.09    2.46
  -4   3  -2   19.83    2.36
  -4  -3  -3 1369.34   17.77
  -4   3  -3 1348.34   19.95
  -4  -3  -3 1362.13   17.50
  -4   3  -4 1166.82   18.41
   4   3   4 1143.44   18.98
  -4  -3  -4 1159.24   16.28
  -4   3  -5 1395.59   21.53
  -4  -3  -5 1361.49   21.01
   4   3   6   46.83    3.41
  -4   3  -6   50.53    4.12
  -4  -3  -6   56.61    4.20
   4   3   7  909.70   16.35
  -4  -3  -7  917.80   18.10
  -4   3  -8  214.58    8.15
  -4  -3  -8  202.27    7.77
  -4   3  -8  217.58    8.17
  -4  -3  -8  208.52    7.90
  -4   3  -9   39.75    3.67
  -4  -3  -9   36.40    3.50
  -4   3  -9   27.91    3.06
  -4  -3  -9   34.64    3.31
  -4   3  -9   29.50    3.09
  -4  -3 -10  263.45   10.00
  -4   3 -10  272.15    9.40
  -4  -3 -10  249.62    8.88
  -4   3 -10  254.47    8.81
  -4   3 -11  260.70    8.85
  -4  -3 -11  282.51   10.41
  -4   3 -11  279.23    9.59
  -4  -3 -11  260.14    9.02
  -4   3 -11  291.71    9.84
  -4  -3 -11  276.08    9.41
  -4   3 -12  109.70    5.56
  -4  -3 -12  119.67    6.27
  -4   3 -12  133.99    6.55
  -4  -3 -12  127.22    6.19
  -4   3 -12  123.32    6.23
  -4  -3 -12  120.73    6.05
  -4   3 -13  120.10    5.38
  -4   3 -13  129.39    5.90
  -4  -3 -13  123.61    5.69
  -4   3 -13  121.18    5.77
  -4  -3 -13  119.72    5.61
  -4   3 -14  320.60    8.12
  -4   3 -14  328.26    8.49
  -4  -3 -14  321.21    8.25
  -4   3 -14  318.65    8.54
  -4  -3 -14  311.36    8.25
  -4   3 -15    2.86    0.91
  -4  -3 -15    2.58    0.91
  -4   3 -15    3.12    0.96
  -4  -3 -15    2.61    0.95
   4   4 -17    2.09    0.87
   4   4 -17    2.06    1.03
   4   4 -16  127.20    5.12
   4   4 -16  116.51    5.05
   4   4 -15   56.06    3.86
   4   4 -15   60.43    4.00
   4   4 -14  928.38   17.99
   4   4 -14  763.54   16.27
   4   4 -13  945.45   19.00
   4  -4 -13 1055.01   20.28
   4   4 -13 1135.37   20.60
   4  -4 -13  973.37   19.26
   4   4 -13 1145.34   20.88
   4  -4 -12  104.68    6.26
   4   4 -12  104.33    6.04
   4  -4 -12  101.05    5.95
   4   4 -12  109.81    5.90
   4   4 -12   91.27    5.48
   4  -4 -12   98.21    6.43
   4   4 -12  101.73    5.74
   4  -4 -12   92.13    6.05
   4  -4 -12   87.02    5.39
   4   4 -12   94.63    5.36
   4   4 -12   86.83    4.89
   4  -4 -12   93.97    5.45
   4   4 -11  168.64    7.88
   4  -4 -11  183.16    8.36
   4  -4 -11  169.05    7.74
   4   4 -11  173.37    7.39
   4   4 -11  157.53    7.06
   4  -4 -11  161.24    8.30
   4   4 -11  167.47    7.37
   4  -4 -11  151.72    7.84
   4  -4 -11  153.96    7.10
   4   4 -11  156.93    6.69
   4  -4 -11  157.50    6.85
   4  -4 -10    6.51    2.20
   4  -4 -10    6.33    2.04
   4   4 -10    5.41    1.95
   4  -4 -10    8.26    2.32
   4  -4 -10    6.90    2.14
   4   4 -10    8.54    1.70
   4   4 -10    8.60    2.00
   4  -4 -10    9.44    1.83
   4  -4 -10    7.11    1.85
   4  -4 -10    7.02    2.25
   4   4 -10    7.52    1.82
   4   4  -9  960.03   18.59
   4  -4  -9  978.28   20.56
   4  -4  -9  820.18   19.78
   4   4  -9 1111.68   19.85
   4  -4  -9 1118.24   21.80
   4  -4  -9 1067.55   19.70
   4   4  -9 1021.30   17.40
   4  -4  -9 1108.64   18.65
   4  -4  -9 1036.61   21.73
   4   4  -9  989.65   20.94
   4  -4  -9 1051.35   21.77
   4   4  -9  981.18   20.80
   4  -4  -9  902.93   20.31
   4   4  -8 1159.84   19.62
   4  -4  -8  746.72   18.05
   4  -4  -8 1042.49   20.53
   4   4  -8  937.51   19.35
   4  -4  -8 1033.38   19.34
   4   4  -8  798.73   16.36
   4  -4  -8 1017.70   18.74
   4   4  -8 1081.82   16.97
   4   4  -8  988.54   19.94
   4  -4  -8  974.14   20.06
   4   4  -8  982.00   19.76
   4  -4  -7   73.99    4.44
   4  -4  -7   71.26    4.43
   4   4  -7   79.34    3.98
   4  -4  -7   85.20    4.44
  -4  -4   7   76.88    3.84
   4  -4  -7   51.00    4.11
   4  -4  -7   72.48    4.34
   4   4  -7   74.57    4.38
   4   4  -7   58.39    3.62
   4   4  -6    3.77    1.09
   4  -4  -6    3.69    1.22
   4   4  -6    3.60    1.15
   4   4  -6    5.01    1.31
   4  -4  -6    4.61    1.54
   4  -4  -6    5.39    1.30
   4  -4  -6    3.89    1.34
   4  -4  -6    6.05    1.57
  -4  -4   6    2.46    1.18
  -4  -4   6    2.65    1.10
   4  -4  -5  478.40   10.72
  -4  -4   5  448.03    9.59
   4  -4  -5  484.50    9.11
   4   4  -5  458.50    8.82
   4   4  -5  439.09    9.50
   4  -4  -5  423.61    9.14
   4   4  -5  402.99    7.53
  -4   4   5  466.23    9.65
  -4   4   5  363.61    7.68
  -4  -4   5  446.29    9.39
   4   4  -5  494.17    8.63
   4  -4  -4   18.77    2.27
  -4  -4   4   23.20    2.15
  -4  -4   4   25.04    2.22
  -4   4   4   18.88    2.42
   4   4  -4   18.99    1.26
   4  -4  -4   27.83    1.94
   4   4  -4   21.41    1.72
  -4   4   4   20.14    2.05
   4   4  -3 1072.15   13.98
  -4  -4   3 1028.45   14.79
  -4   4   3 1001.74   16.67
   4   4  -3  975.23   11.15
  -4   4   3 1043.73   18.24
   4  -4  -3  987.36   15.05
  -4  -4   3 1033.65   14.71
  -4  -4   2    5.27    1.25
  -4   4   2    4.17    1.86
   4   4  -2    5.02    1.08
   4  -4  -2    6.17    1.11
  -4  -4   2    8.64    1.36
   4  -4  -2    5.48    1.01
  -4   4   2    4.16    1.82
  -4  -4   1  141.75    4.32
  -4   4   1  152.94    6.49
  -4   4   1  155.33    6.61
  -4  -4   1  142.70    4.41
   4  -4  -1  130.63    3.45
   4   4  -1  160.32    4.71
  -4  -4   0 1600.75   19.73
   4  -4   0 1548.71   17.03
   4   4   0 1589.83   20.88
  -4   4   0 1634.04   24.10
  -4  -4   0 1646.75   20.23
   4   4   1    3.85    1.33
  -4  -4  -1    7.50    1.23
  -4   4  -1    3.41    1.57
   4   4   2 3285.75   38.93
  -4   4  -2 3323.65   39.94
  -4  -4  -2 3276.72   35.59
  -4  -4  -3  876.83   13.20
  -4   4  -3  991.62   16.82
   4   4   3  907.65   16.64
  -4  -4  -3  901.76   13.62
  -4   4  -3  998.31   16.50
  -4  -4  -4  303.62    7.15
  -4  -4  -4  304.28    7.00
  -4   4  -5 1053.81   18.34
  -4  -4  -5 1048.36   17.86
   4   4   6    5.16    1.52
   4  -4   6    2.68    1.34
  -4   4  -6    2.46    1.51
  -4  -4  -6    3.56    1.61
  -4  -4  -7  444.54   11.82
   4  -4   7  434.06   10.85
  -4  -4  -8 1187.17   20.91
  -4   4  -8 1258.91   21.79
   4  -4   8 1303.86   20.89
  -4   4  -8 1263.69   21.79
  -4  -4  -8 1160.33   20.81
  -4   4  -9  947.73   18.75
  -4   4  -9  969.24   18.78
  -4  -4  -9 1001.62   18.77
   4  -4   9  985.96   17.92
  -4  -4  -9 1015.53   19.04
  -4  -4 -10   37.04    3.99
  -4   4 -10   31.24    3.41
  -4  -4 -10   29.83    3.31
  -4   4 -10   28.07    3.08
  -4   4 -10   34.15    3.58
  -4  -4 -10   35.15    3.49
  -4   4 -11    5.83    1.70
  -4   4 -11    6.16    1.83
  -4  -4 -11    9.19    1.97
  -4   4 -11    6.46    1.92
  -4  -4 -11    8.40    2.02
  -4   4 -12  130.83    6.27
  -4  -4 -12  121.77    5.96
  -4   4 -13  431.90   10.92
  -4  -4 -13  422.73   10.54
  -4   4 -13  432.58   11.01
  -4  -4 -13  420.25   10.59
  -4   4 -14  518.83   10.64
  -4  -4 -14  561.77   11.26
  -4   4 -14  550.64   11.23
  -4   4 -14  567.20   11.61
  -4  -4 -14  535.99   10.96
  -4   4 -15   50.88    2.66
  -4   4 -15   55.10    2.59
   4   5 -17   56.65    2.69
   4   5 -17   68.70    3.27
   4   5 -16   99.93    4.27
   4   5 -16  115.92    5.06
   4   5 -15  300.35    8.65
   4   5 -15  303.86    8.63
   4   5 -14   13.63    2.60
   4   5 -14   12.90    2.64
   4   5 -14   12.69    2.57
   4   5 -13   13.61    2.66
   4   5 -13   16.08    2.91
   4  -5 -13   15.41    3.13
   4   5 -13   14.00    2.77
   4   5 -12  434.55   12.11
   4   5 -12  393.15   11.14
   4   5 -12  355.32   10.90
   4  -5 -12  441.87   12.32
   4  -5 -12  365.06   11.65
   4   5 -12  398.58   11.64
   4  -5 -11  184.15    8.29
   4   5 -11  209.80    7.67
   4  -5 -11  196.89    8.15
   4   5 -11  226.42    8.63
   4  -5 -11  168.86    7.92
   4   5 -11  158.26    7.49
   4  -5 -11  217.56    8.13
   4   5 -11  180.36    7.64
   4   5 -10  335.24   10.42
   4   5 -10  398.61   11.65
   4  -5 -10  318.43   11.37
   4   5 -10  296.96   10.27
   4  -5 -10  327.90   11.00
   4   5 -10  348.37    9.75
   4  -5 -10  352.81   11.21
   4  -5 -10  374.58   10.58
   4  -5 -10  355.86   11.91
   4   5  -9   76.19    4.95
   4   5  -9   86.61    5.64
   4  -5  -9  109.90    6.52
   4  -5  -9  101.13    6.31
   4   5  -9   91.61    5.86
   4  -5  -9   83.73    5.90
   4  -5  -9   70.14    5.12
   4   5  -9   67.74    4.16
   4  -5  -9   89.53    6.29
   4  -5  -9   79.84    4.94
   4   5  -9   75.33    5.22
   4   5  -8 3897.31   45.37
   4   5  -8 3548.43   46.59
   4  -5  -8 2934.24   44.62
   4  -5  -8 3726.04   47.84
   4  -5  -8 3168.32   44.23
   4  -5  -8 3922.59   48.47
   4   5  -8 3392.05   45.77
   4  -5  -8 3903.26   48.35
   4   5  -8 3418.48   45.83
   4   5  -7  116.28    5.17
   4   5  -7  117.70    5.79
   4  -5  -7  135.64    6.31
  -4  -5   7  120.65    5.23
   4   5  -7  114.22    5.27
   4  -5  -7  146.75    6.40
   4  -5  -7  138.66    6.22
   4   5  -7  135.12    6.09
   4  -5  -7   88.12    5.55
   4  -5  -7  142.10    6.38
   4  -5  -7  105.20    5.64
   4   5  -7  106.49    4.79
   4   5  -6  177.47    5.56
   4   5  -6  187.68    6.21
   4  -5  -6  190.18    6.83
   4  -5  -6  217.74    6.80
   4   5  -6  213.97    6.58
   4  -5  -6  229.19    7.73
  -4  -5   6  204.44    6.86
   4   5  -6  214.52    6.71
   4  -5  -6  212.35    6.89
  -4  -5   6  194.97    6.53
   4  -5  -5  540.32   10.56
   4   5  -5  634.52   10.89
  -4  -5   5  594.07   11.70
  -4   5   5  642.49   12.39
  -4  -5   5  603.26   11.97
   4  -5  -5  543.98   12.19
   4  -5  -5  503.29   10.52
   4  -5  -5  611.56   10.75
   4   5  -5  568.09   10.35
   4   5  -4 2199.58   25.64
   4  -5  -4 2096.22   22.78
  -4   5   4 2014.57   26.25
  -4  -5   4 2218.93   27.23
  -4  -5   4 2192.73   26.95
   4  -5  -4 2009.78   27.21
   4   5  -3 7397.31   72.81
   4  -5  -3 7253.40   70.99
  -4   5   3 7172.90   79.84
  -4   5   3 7564.25   77.26
  -4  -5   3 7729.34   74.58
  -4  -5   3 7483.16   74.19
   4  -5  -3 7218.25   73.94
   4  -5  -2  230.86    5.35
  -4   5   2  236.55    8.55
  -4  -5   2  257.73    6.31
   4   5  -2  248.99    6.11
  -4  -5   2  247.04    6.22
   4  -5  -2  223.93    5.42
   4  -5  -1  603.60   10.57
  -4   5   1  687.39   14.68
  -4  -5   1  651.62   10.94
  -4   5   1  795.21   16.42
   4   5  -1  741.30   11.89
  -4  -5   1  665.97   11.01
   4  -5  -1  667.63    9.57
  -4   5   0  228.85    8.57
   4  -5   0  191.85    5.93
  -4  -5   0  197.68    5.30
  -4  -5   0  189.22    5.29
  -4   5   0  215.63    7.41
   4   5   1 1014.93   16.53
  -4   5  -1  980.73   17.29
   4  -5   1 1027.30   17.13
  -4  -5  -1 1043.22   14.94
   4   5   2   31.17    2.87
  -4   5  -2   25.87    2.69
   4  -5   2   36.52    3.38
  -4   5  -2   25.96    3.13
  -4  -5  -2   34.10    2.35
  -4  -5  -3 1064.41   15.64
  -4  -5  -4  787.43   13.04
  -4  -5  -4  833.47   13.57
  -4  -5  -4  879.79   15.17
  -4   5  -4  931.03   15.87
  -4   5  -5 2783.54   36.20
   4   5   5 2609.02   36.11
  -4   5  -5 2805.73   36.89
  -4  -5  -5 2601.92   35.62
  -4   5  -6  529.62   12.47
   4   5   6  505.71   12.09
  -4   5  -6  505.57   12.75
  -4  -5  -6  484.32   12.18
  -4  -5  -7  275.59    8.73
  -4   5  -7  288.93    9.13
  -4   5  -8  272.77    8.95
  -4  -5  -8  272.44    8.83
  -4   5  -8  251.84    8.65
  -4  -5  -8  228.43    8.09
   4  -5   8  213.14    7.87
  -4   5  -9   11.04    2.33
  -4  -5  -9   11.28    2.28
   4  -5   9   13.04    2.38
  -4   5  -9    9.94    2.35
  -4   5  -9   14.62    2.51
  -4  -5  -9   14.28    2.36
  -4  -5 -10  731.66   17.67
  -4   5 -10  826.86   16.99
  -4  -5 -10  803.53   16.49
  -4   5 -10  728.79   15.65
  -4  -5 -10  780.76   16.17
  -4   5 -10  812.06   16.75
  -4   5 -11    3.07    1.35
  -4   5 -11    5.49    1.75
  -4  -5 -11    5.73    1.72
  -4  -5 -12   39.82    3.64
  -4   5 -12   49.48    3.80
  -4  -5 -12   45.59    3.60
  -4   5 -13  250.52    7.81
  -4  -5 -13  234.69    7.39
  -4   5 -13  228.29    7.15
  -4   5 -13  239.74    7.69
  -4  -5 -13  223.98    7.27
  -4   5 -14  713.09   12.52
  -4   5 -14  722.39   12.42
  -4   5 -14  699.78   12.24
  -4   5 -15   79.46    3.03
   4   6 -17    8.75    1.28
   4   6 -16  109.03    4.23
   4   6 -16  100.17    4.24
   4   6 -15   75.34    4.38
   4   6 -15   67.54    3.83
   4   6 -15   50.75    3.44
   4   6 -15   50.38    3.43
   4   6 -14  764.07   15.48
   4   6 -14  685.74   14.71
   4   6 -13 1381.83   22.81
   4   6 -13 1296.34   22.13
   4   6 -13 1318.26   22.59
   4  -6 -13 1355.39   23.79
   4   6 -12  107.50    5.92
   4   6 -12  114.37    5.92
   4  -6 -12  120.18    6.72
   4   6 -12  127.60    6.56
   4   6 -12  118.50    6.30
   4  -6 -11  247.11    9.74
   4  -6 -11  233.92    8.78
   4   6 -11  212.22    8.42
   4   6 -11  222.63    8.09
   4   6 -11  230.82    8.84
   4  -6 -10   10.67    2.39
   4  -6 -10   11.61    2.52
   4   6 -10   16.76    2.28
   4   6 -10   10.42    2.05
   4  -6 -10   11.00    2.17
   4   6 -10   13.93    2.29
   4  -6 -10   17.98    2.88
   4   6 -10   22.70    3.01
   4  -6  -9  820.32   19.43
   4  -6  -9  994.60   21.59
   4   6  -9  937.47   16.82
   4   6  -9  877.11   17.98
   4  -6  -9  905.22   18.60
   4   6  -9  798.13   17.04
   4  -6  -9 1123.98   19.94
   4   6  -9 1072.22   20.66
   4  -6  -8  577.02   15.97
   4  -6  -8 1022.24   18.25
   4  -6  -8  809.88   18.45
   4   6  -8  673.98   15.75
   4  -6  -8  723.22   16.98
   4   6  -8  701.90   16.00
   4  -6  -8  708.27   16.73
   4   6  -8 1053.90   18.58
   4   6  -7   26.54    3.08
   4  -6  -7   12.25    2.57
   4  -6  -7   32.22    3.42
  -4  -6   7   23.10    2.62
   4   6  -7   14.09    1.93
   4   6  -7   29.18    3.15
   4  -6  -7   30.19    3.36
   4   6  -7   28.28    3.18
   4  -6  -7   28.52    3.23
  -4  -6   6   13.01    2.05
   4  -6  -6   11.12    2.11
   4  -6  -6   11.91    1.83
   4   6  -6   12.48    1.85
  -4  -6   5   98.28    4.84
  -4  -6   5  100.79    4.96
  -4   6   5  109.26    5.30
   4  -6  -5   98.47    5.12
   4  -6  -5  113.41    4.44
   4   6  -5   96.51    4.05
   4  -6  -5   83.35    4.09
  -4  -6   4  159.23    5.84
   4   6  -4  159.39    5.28
  -4  -6   4  168.94    5.92
   4  -6  -3   70.27    2.88
   4  -6  -3   61.46    2.66
   4  -6  -3   86.54    3.81
  -4  -6   3   78.84    3.89
  -4  -6   3   81.61    3.95
   4   6  -3   87.17    3.75
  -4   6   3   75.12    5.29
   4   6  -2   48.73    2.79
   4  -6  -2   52.33    2.63
  -4   6   2   46.45    4.18
   4  -6  -2   52.22    2.60
  -4  -6   2   56.93    3.08
   4  -6  -1    5.37    1.24
  -4   6   1    3.49    1.86
  -4  -6   1    5.18    1.36
   4   6  -1    3.00    1.21
  -4  -6   1    4.95    1.23
  -4  -6   0 1847.15   22.57
  -4   6   0 1770.67   26.43
   4  -6   0 1755.34   23.49
   4   6   0 1803.13   23.82
  -4  -6   0 1764.83   22.51
  -4  -6  -1   86.06    3.68
  -4  -6  -1   78.41    3.51
  -4  -6  -2 2405.81   28.61
  -4  -6  -3  454.05    9.40
   4  -6   3  459.41   11.83
  -4   6  -3  467.60   11.01
  -4   6  -4  221.25    7.55
  -4  -6  -4  226.48    6.38
  -4  -6  -4  231.44    7.26
  -4   6  -5  633.41   13.76
  -4   6  -5  630.93   14.08
   4  -6   6   22.13    2.75
  -4   6  -6   22.20    2.59
  -4  -6  -6   15.53    2.25
   4   6   6   10.85    2.09
  -4   6  -6   15.93    2.42
  -4   6  -7  217.68    7.67
  -4  -6  -7  203.56    7.27
  -4   6  -7  226.83    7.77
  -4  -6  -7  208.05    7.36
   4  -6   7  210.52    7.89
   4  -6   8 1042.81   18.89
  -4   6  -8 1020.47   18.40
  -4  -6  -8  955.70   17.48
  -4  -6  -8  944.71   17.65
  -4   6  -8 1012.03   18.34
   4  -6   8  985.36   18.77
  -4   6  -8  995.79   18.35
   4  -6   9 1321.64   22.38
   4  -6   9 1352.66   22.32
  -4   6  -9 1441.08   23.11
  -4  -6  -9 1401.48   22.44
  -4   6  -9 1263.87   22.83
  -4   6 -10   39.38    3.65
  -4  -6 -10   39.38    3.58
  -4   6 -10   36.07    3.46
  -4  -6 -10   37.73    3.47
  -4   6 -10   32.72    3.36
  -4  -6 -10   35.85    3.42
  -4   6 -10   30.75    3.24
  -4  -6 -10   48.07    4.53
  -4   6 -11    5.22    1.65
  -4  -6 -11    5.28    1.64
  -4   6 -11    3.46    1.43
  -4  -6 -11    3.70    1.76
  -4   6 -12   40.64    3.33
  -4  -6 -12   36.68    3.13
  -4   6 -12   37.79    3.07
  -4   6 -12   43.58    3.42
  -4  -6 -12   37.96    3.13
  -4  -6 -12   34.06    3.34
  -4   6 -13  442.36   10.07
  -4   6 -13  455.59   10.37
  -4  -6 -13  426.11   10.57
  -4   6 -13  419.18    9.84
  -4   6 -14  387.48    8.32
  -4   6 -14  371.08    7.67
   4   7 -17   19.30    1.58
   4   7 -16    5.50    1.33
   4   7 -16    5.70    1.13
   4   7 -15  167.90    5.80
   4   7 -15  181.40    6.03
   4   7 -14   11.30    2.07
   4   7 -14    9.60    1.98
   4   7 -13   52.41    4.11
   4  -7 -13   37.87    4.05
   4   7 -12   31.07    3.20
   4   7 -12   32.43    3.30
   4   7 -12   29.92    3.17
   4  -7 -12   29.98    3.66
   4   7 -11    5.87    1.72
   4   7 -11    5.22    1.81
   4  -7 -11    4.30    2.12
   4  -7 -10   28.58    3.70
   4   7 -10   22.41    2.63
   4   7 -10   23.14    3.19
   4  -7 -10   32.80    3.91
   4  -7  -9   59.24    5.10
   4  -7  -9   63.98    5.44
   4   7  -9   61.39    4.06
   4   7  -9   69.30    5.04
   4   7  -8 1246.72   21.59
   4  -7  -8 1222.96   24.28
  -4  -7   8 1273.99   20.90
  -4  -7   7   34.79    3.51
   4  -7  -7   34.11    3.89
  -4  -7   7   31.88    3.29
   4  -7  -7   37.58    3.84
  -4  -7   6   25.28    3.05
   4  -7  -6   25.56    2.83
  -4  -7   6   27.99    3.18
   4  -7  -5  235.22    8.35
  -4  -7   5  263.67    8.37
  -4  -7   4  254.86    7.84
   4   7  -4  255.22    7.31
   4  -7  -3 1403.32   18.09
   4  -7  -3 1363.78   17.97
   4  -7  -2  196.30    5.35
   4  -7  -2  196.58    5.43
  -4  -7   1   99.70    4.09
  -4  -7   1  104.50    4.23
   4  -7  -1   97.75    4.11
   4  -7  -1   92.74    3.96
  -4  -7   0   10.12    1.53
  -4  -7   0   10.88    1.59
  -4   7   0   10.56    2.15
   4   7   0   14.65    1.93
   4   7   1   65.28    4.13
  -4   7  -1   60.17    4.02
   4  -7   1   60.28    3.90
  -4  -7  -1   61.42    3.33
   4   7   2   20.37    2.62
  -4   7  -2   20.79    2.44
   4  -7   2   23.74    2.85
  -4  -7  -2   20.34    2.08
   4   7   3  507.15   12.94
  -4   7  -3  538.23   12.24
   4  -7   3  521.57   13.11
  -4   7  -4  424.65   10.90
   4  -7   4  461.19   12.38
  -4   7  -5  575.56   13.64
   4   7   5  533.93   13.43
   4   7   6    4.89    1.72
  -4   7  -6    5.04    1.83
   4  -7   6    6.11    2.08
   4  -7   7  842.21   17.53
   4  -7   7  865.53   17.49
   4  -7   8   38.18    3.77
   4  -7   8   33.62    3.51
   4  -7   9    6.92    2.11
   4  -7   9    4.98    1.89
  -4   7  -9    6.02    1.88
  -4   7  -9    5.04    2.07
  -4   7 -10  304.84    9.55
  -4  -7 -11    2.69    1.62
  -4   7 -12   37.58    3.04
  -4  -7 -12   45.00    3.74
  -4   7 -13   85.43    4.12
  -4  -7 -13   61.72    3.82
  -4   7 -14  139.90    4.58
   4   8 -16   37.21    2.51
   4   8 -16   32.54    2.07
   4   8 -15    6.51    1.50
   4   8 -15    6.58    1.31
   4   8 -14   81.74    4.59
   4   8 -14   64.89    3.91
   4   8 -13  404.06   10.98
   4  -8 -13  432.17   12.12
   4   8 -13  417.66   11.11
   4  -8 -12   29.09    3.62
   4   8 -12   38.67    3.53
   4   8 -12   39.16    3.48
   4  -8 -11  111.72    6.68
   4   8 -11  110.90    6.18
   4   8 -11  113.90    5.80
   4  -8 -10  588.15   15.59
   4   8 -10  584.00   15.38
   4   8 -10  547.10   12.88
   4  -8  -9    3.44    2.08
   4   8  -9    4.29    1.83
   4   8  -9    8.14    1.82
   4  -8  -9    2.16    1.91
   4   8  -8  477.90   11.48
   4  -8  -8  449.74   14.19
  -4  -8   7   10.53    2.28
  -4  -8   7    9.51    2.18
   4  -8  -7    9.56    2.10
   4  -8  -7    9.10    2.34
  -4  -8   6  184.19    7.99
  -4  -8   5  193.09    7.83
  -4   8   5  180.93    7.82
  -4  -8   5  174.04    7.38
  -4  -8   4   27.09    2.90
  -4  -8   4   29.67    2.96
  -4   8   4   29.17    3.72
   4   8  -3  161.60    5.97
  -4  -8   3  177.65    6.42
  -4  -8   3  178.06    6.45
   4  -8  -3  165.07    5.12
  -4  -8   2  425.61    9.68
  -4  -8   2  415.45    9.61
   4   8  -2  375.26    9.45
   4  -8  -2  371.53    8.36
  -4  -8   1  842.40   14.08
  -4   8   1  808.46   18.05
  -4  -8   1  833.91   14.13
   4   8  -1  819.19   14.95
   4  -8   0  187.60    6.32
  -4  -8   0  201.57    6.16
  -4   8   0  201.91    7.95
  -4  -8   0  202.45    6.24
   4  -8   0  191.91    6.50
   4   8   0  206.17    7.16
   4  -8   1  118.81    5.50
  -4  -8  -1  122.40    4.79
  -4  -8  -1  124.91    4.96
  -4   8  -1  107.49    5.62
   4  -8   1  110.99    5.54
   4   8   1  110.59    5.51
  -4  -8  -2 1239.92   18.52
  -4   8  -2 1215.86   20.55
   4  -8   2 1203.73   21.20
   4   8   2 1187.77   21.36
  -4  -8  -3   26.85    2.51
   4   8   3   17.01    2.77
  -4   8  -3   20.34    2.58
   4  -8   3   27.05    3.50
   4   8   4   91.23    5.68
  -4   8  -4  108.29    5.58
   4  -8   4  113.12    6.39
   4  -8   4  107.43    6.35
   4  -8   5   17.73    2.90
   4  -8   5   17.55    2.87
   4   8   5   16.97    2.56
  -4   8  -5   15.00    2.36
   4  -8   6   78.52    5.51
   4  -8   6   75.26    5.28
  -4   8  -6   81.97    5.43
   4  -8   7    9.07    2.28
   4  -8   7   12.52    2.43
   4  -8   8   74.19    4.96
   4  -8   8   76.80    4.93
   4  -8   9  250.55    8.84
  -4   8  -9  240.34    8.28
   4  -8   9  235.27    8.61
  -4   8  -9  239.64    8.97
  -4   8 -10   10.55    1.97
  -4  -8 -10   11.26    2.46
  -4  -8 -11   80.30    5.36
  -4   8 -12  318.84    8.57
  -4  -8 -12  298.76    9.26
  -4   8 -13   71.56    3.67
  -4  -8 -13   67.87    3.83
  -4   8 -14   44.96    2.49
   4   9 -16   55.93    2.73
   4   9 -15  221.43    5.98
   4   9 -15  235.37    6.77
   4   9 -14   13.46    1.83
   4   9 -14   15.16    2.09
   4   9 -13  264.01    8.53
   4   9 -13  299.93    8.71
   4   9 -12  398.85   10.92
   4  -9 -12  392.30   12.10
   4  -9 -11  195.65    8.69
   4   9 -11  188.88    7.39
   4   9 -11  179.70    7.71
   4   9 -10   70.81    5.32
   4   9 -10   64.02    4.32
   4   9  -9  144.33    6.44
   4   9  -9  163.38    7.59
  -4  -9   9  141.89    6.68
  -4  -9   8   88.80    5.74
   4  -9  -8   91.91    6.27
  -4  -9   8   92.06    5.92
   4   9  -8   75.95    4.67
  -4  -9   7  270.20   10.18
  -4  -9   7  273.07   10.26
  -4  -9   6   97.44    6.27
  -4  -9   6  108.05    6.67
   4  -9  -6   87.60    6.05
  -4  -9   5  241.94    9.42
  -4   9   5  225.93    9.28
  -4  -9   5  236.39    9.15
  -4  -9   4   23.44    2.89
   4  -9  -3    4.29    1.09
   4  -9  -3    5.08    1.11
  -4  -9   2  178.46    6.42
   4   9  -2  165.96    6.51
   4  -9  -2  171.84    5.71
   4  -9  -2  164.15    5.68
   4  -9  -1   68.56    3.79
  -4   9   1   60.33    5.05
   4  -9  -1   61.07    3.61
   4   9  -1   65.33    4.24
  -4  -9   1   66.28    3.71
  -4   9   0  131.43    6.84
   4  -9   0  147.37    5.83
   4   9   0  140.49    6.44
  -4   9  -1  362.74   10.89
   4   9   1  366.12   11.10
   4  -9   1  374.01   10.29
   4  -9   2   99.78    5.67
  -4   9  -2  100.43    5.44
   4  -9   2   92.09    5.70
   4   9   2  102.91    6.11
  -4  -9  -2  111.15    4.89
   4  -9   3  127.77    6.97
   4   9   3  137.24    7.24
   4  -9   3  138.34    7.08
   4  -9   4  459.83   13.67
  -4   9  -4  499.25   12.82
   4  -9   4  488.90   13.78
  -4   9  -5  118.88    6.22
   4  -9   5  134.44    7.31
   4  -9   5  144.10    7.37
   4   9   5  114.72    6.47
   4  -9   6  590.51   15.32
   4  -9   6  622.06   15.39
   4  -9   7 1379.62   24.76
   4  -9   7 1436.05   24.97
   4  -9   8  184.87    7.93
   4  -9   8  189.51    7.97
  -4   9  -9   74.69    5.03
  -4   9  -9   64.62    4.28
   4  -9   9   67.46    4.71
   4  -9  10   18.44    2.38
  -4  -9 -10   10.27    2.37
  -4  -9 -11   71.32    5.04
  -4   9 -11   64.00    4.18
  -4   9 -12   93.89    4.44
  -4  -9 -12  105.69    5.27
  -4   9 -13   13.12    1.64
  -4  -9 -13    8.74    1.53
   4  10 -15    9.06    1.50
   4  10 -15    7.13    1.21
   4  10 -14   16.01    1.91
   4  10 -14   19.66    2.24
   4  10 -13   29.53    2.86
   4  10 -13   24.47    2.51
   4  10 -13   25.12    2.64
   4 -10 -12   17.77    2.80
   4  10 -12   27.08    2.91
   4 -10 -11    3.69    2.04
   4  10 -11    3.61    1.51
   4 -10 -10  617.70   15.85
   4  10 -10  650.92   16.34
   4  10 -10  634.09   14.21
   4 -10  -9  199.75    8.80
   4  10  -9  185.55    8.31
   4  10  -9  177.03    7.32
  -4 -10   9  182.79    8.04
   4  10  -8  128.67    6.17
   4 -10  -8  111.78    6.76
  -4 -10   8  135.00    7.16
  -4 -10   7  175.61    8.68
  -4 -10   7  163.34    8.39
  -4 -10   6  551.30   15.54
  -4 -10   6  564.74   15.84
  -4 -10   5  831.61   18.83
  -4 -10   5  867.62   19.10
  -4 -10   4  333.23   10.86
  -4 -10   4  356.46   11.16
  -4 -10   3  228.81    8.23
   4 -10  -3  210.83    6.48
  -4 -10   3  227.70    8.25
  -4 -10   2  478.03   11.40
  -4 -10   2  445.61   11.17
  -4 -10   1 1324.15   20.96
   4 -10  -1 1316.53   20.54
   4  10  -1 1307.52   23.18
  -4  10   1 1319.50   26.26
  -4 -10   0   42.97    3.24
   4 -10   0   49.73    3.67
  -4 -10   0   46.69    3.33
   4  10   0   49.49    4.36
  -4  10   0   45.20    4.35
   4 -10   0   42.19    3.48
   4 -10   1  349.03   10.53
   4  10   1  359.73   11.96
   4 -10   1  348.49   10.51
  -4  10  -1  340.13   11.09
  -4 -10  -1  349.44    9.39
  -4 -10  -1  354.47    9.26
   4 -10   2  505.23   13.77
   4  10   2  542.72   15.42
   4 -10   2  530.81   14.00
  -4  10  -2  527.63   13.53
  -4 -10  -2  503.09   11.61
  -4 -10  -2  540.84   11.88
  -4  10  -3  107.58    5.97
   4 -10   3  105.63    6.69
   4 -10   3  114.20    6.78
   4  10   3   93.63    6.53
  -4  10  -4  367.64   11.27
   4 -10   4  344.21   12.24
   4 -10   4  335.11   11.95
   4  10   4  366.72   12.55
  -4  10  -5   42.37    3.97
   4 -10   5   45.57    4.65
   4 -10   5   37.22    4.24
   4  10   5   38.58    4.05
   4 -10   6    7.17    2.45
   4 -10   6    5.51    2.60
  -4  10  -6    2.39    1.88
   4 -10   7  132.73    7.10
   4 -10   7  104.20    6.40
   4 -10   8   34.77    3.62
   4 -10   8   29.73    3.42
  -4  10  -9   18.43    2.39
  -4  10  -9   20.17    2.88
   4 -10   9   19.60    2.63
   4 -10   9   17.97    2.63
   4 -10  10   50.93    3.71
   4 -10  10   53.02    3.70
  -4 -10 -10   65.50    5.05
  -4  10 -10   65.72    4.35
  -4  10 -10   57.13    3.64
  -4  10 -11  200.15    6.93
  -4 -10 -11  164.44    7.21
  -4  10 -12  513.12   10.49
  -4 -10 -12  444.10   10.70
  -4  10 -13   11.21    1.42
   4  11 -15  265.01    5.94
   4  11 -14    0.62    0.88
   4  11 -14    1.07    0.97
   4  11 -13  256.49    7.43
   4  11 -13  241.32    7.43
   4  11 -13  265.11    7.62
   4  11 -12  285.13    8.74
   4  11 -12  287.50    8.54
   4  11 -11  172.19    7.32
   4 -11 -11  154.31    7.31
   4  11 -11  170.61    6.83
   4  11 -10   43.49    4.24
   4 -11 -10   30.44    3.53
   4  11 -10   41.82    3.52
  -4 -11   9  105.48    6.17
   4  11  -9  113.30    5.78
  -4 -11   9   99.62    5.88
   4 -11  -9  101.43    6.22
  -4 -11   8   23.50    3.48
   4  11  -8   18.45    2.60
  -4 -11   8   24.25    3.60
   4 -11  -8   27.31    3.56
  -4 -11   7  379.77   13.15
  -4 -11   7  405.35   13.62
  -4 -11   6  212.46   10.05
  -4 -11   6  220.71   10.26
  -4 -11   5   41.31    4.60
  -4  11   5   39.34    4.61
   4 -11  -5   41.98    4.82
  -4 -11   5   40.31    4.60
  -4 -11   4   30.13    3.73
  -4 -11   4   32.02    3.81
  -4  11   4   26.68    4.08
  -4 -11   3   27.85    3.24
  -4 -11   3   29.43    3.37
  -4  11   3   25.28    4.26
  -4 -11   2  190.22    7.57
   4 -11  -2  170.43    6.40
   4 -11  -2  179.59    6.40
  -4 -11   2  202.06    7.61
  -4  11   2  197.98   10.59
  -4 -11   1   33.10    3.14
   4 -11  -1   34.21    3.08
   4 -11  -1   33.22    2.96
  -4 -11   1   36.14    3.26
  -4  11   1   42.41    4.96
  -4 -11   0  131.18    5.92
   4 -11   0  126.25    6.14
   4 -11   0  126.11    6.02
  -4 -11   0  137.72    5.88
  -4  11   0  134.12    7.69
  -4 -11  -1  478.94   11.68
  -4  11  -1  480.76   13.93
   4 -11   1  492.56   13.20
   4 -11   1  518.69   13.31
  -4 -11  -1  480.28   11.42
   4 -11   2  272.97   10.41
  -4  11  -2  285.72   10.20
   4  11   2  295.55   12.09
  -4 -11  -2  276.74    8.61
   4 -11   2  285.74   10.69
   4  11   3   61.35    5.65
   4 -11   3   71.46    5.89
  -4  11  -3   73.78    5.16
   4 -11   3   69.19    5.73
   4  11   4  313.06   12.01
   4 -11   4  294.51   11.83
  -4  11  -4  302.76   10.58
  -4  11  -5   47.67    4.27
   4 -11   5   58.75    5.37
   4 -11   5   45.76    4.90
   4 -11   6  480.15   14.60
   4 -11   6  510.46   14.93
   4 -11   7  806.12   18.55
   4 -11   7  842.83   18.75
   4 -11   8    1.09    1.39
   4 -11   8    2.66    1.65
   4 -11   9  116.02    5.66
  -4 -11  -9  105.29    6.44
  -4 -11 -10   37.27    3.85
   4 -11  10   44.34    3.25
  -4  11 -10   46.98    3.58
   4 -11  10   33.91    3.03
  -4  11 -11  169.88    6.13
  -4 -11 -11  173.78    6.96
  -4  11 -12  152.12    5.04
  -4 -11 -12  138.30    5.46
   4  12 -14   15.10    1.57
   4  12 -13   14.91    1.81
   4  12 -13   16.16    2.01
   4  12 -13   17.07    1.91
   4  12 -12   30.60    2.85
   4  12 -12   29.96    2.62
   4  12 -11    5.96    1.69
   4  12 -11    7.15    1.64
   4 -12 -10  208.09    8.40
  -4 -12  10  200.43    7.76
   4  12 -10  214.57    7.64
   4 -12  -9    8.18    2.24
   4  12  -9    8.36    2.26
   4  12  -9    8.98    1.93
  -4 -12   9    9.36    2.23
  -4 -12   8   94.51    6.31
   4  12  -8   98.05    5.49
  -4 -12   8   98.25    6.56
   4 -12  -8   81.60    5.60
  -4 -12   7  101.23    7.17
  -4 -12   7  103.76    7.13
   4 -12  -7   88.72    6.05
  -4 -12   6  114.51    7.73
  -4 -12   6  105.89    7.56
   4 -12  -6  118.61    7.08
  -4 -12   5  250.80   10.96
  -4 -12   5  249.16   10.94
  -4  12   5  241.52   10.86
  -4 -12   4  420.47   13.43
  -4 -12   4  411.92   13.42
  -4  12   4  424.74   15.42
  -4 -12   3   70.48    5.15
  -4  12   3   83.33    7.39
  -4 -12   3   68.01    5.14
   4 -12  -2  105.91    5.30
  -4 -12   2  128.21    6.47
  -4 -12   2  127.89    6.39
  -4  12   2  126.71    8.97
   4 -12  -2  107.94    5.23
   4 -12  -1  100.16    5.32
  -4 -12   1   96.96    5.39
   4 -12  -1   95.67    5.08
  -4 -12   1   99.03    5.49
   4 -12   0    0.64    1.26
  -4 -12   0    2.59    1.36
  -4 -12   0    1.85    1.31
   4 -12   0    0.78    1.21
  -4  12   0    1.00    1.67
   4 -12   1   85.49    5.62
  -4 -12  -1   86.35    4.87
  -4 -12  -1   89.48    4.96
   4 -12   1   88.53    5.60
  -4  12  -1   99.59    6.58
  -4  12  -2  276.77   10.52
   4 -12   2  244.57   10.06
  -4 -12  -2  249.85    8.43
   4 -12   2  240.49    9.95
   4 -12   3    0.69    1.84
   4 -12   3    1.64    2.05
  -4  12  -3    1.59    1.61
   4 -12   4   95.84    7.14
   4 -12   4   93.29    6.87
  -4  12  -4  113.96    6.68
   4 -12   5   31.96    4.11
   4 -12   5   30.50    4.21
  -4  12  -5   31.88    3.65
   4 -12   6    2.16    1.97
   4 -12   6    3.48    1.97
   4 -12   7   20.58    3.06
   4 -12   7   26.28    3.29
   4 -12   8    6.41    1.74
   4 -12   8    5.58    1.76
  -4  12  -9    5.29    1.40
  -4  12  -9    6.76    1.74
   4 -12   9    7.26    1.75
   4 -12   9    7.80    1.71
  -4 -12  -9    3.38    1.75
  -4  12 -10   11.58    1.90
  -4 -12 -10   11.02    2.21
   4 -12  10    5.51    1.34
   4 -12  10    7.22    1.54
   4 -12  11   61.40    3.03
  -4  12 -11   61.06    3.31
   4 -12  11   58.68    2.97
  -4  12 -12  194.51    5.03
   4  13 -13   16.94    1.82
   4  13 -13   21.39    1.86
   4  13 -12    1.76    0.97
   4  13 -12    0.70    0.94
   4  13 -11    0.59    0.87
   4  13 -11    0.98    1.15
   4  13 -10    2.24    1.53
  -4 -13  10    0.99    1.14
   4  13 -10    2.44    1.16
   4  13  -9   18.31    2.91
  -4 -13   9   13.57    2.53
   4  13  -9   16.22    2.28
   4 -13  -9   10.64    2.24
  -4 -13   8  166.28    8.32
   4 -13  -8  151.95    7.59
   4  13  -8  171.30    7.21
  -4 -13   7   48.44    5.08
  -4 -13   7   47.87    5.16
  -4 -13   6  241.08   11.32
  -4 -13   6  255.00   11.60
  -4  13   5    1.46    1.88
  -4 -13   5    4.03    2.53
  -4 -13   5    3.91    2.40
  -4 -13   4  134.90    7.89
  -4 -13   4  137.26    7.99
  -4  13   4  136.81    9.16
  -4 -13   3  399.94   12.68
  -4 -13   3  391.46   12.82
  -4  13   2   29.13    4.94
  -4 -13   2   25.59    3.23
  -4 -13   2   23.21    3.19
   4 -13  -2   22.04    2.52
   4 -13  -2   22.53    2.66
   4 -13  -1   11.66    2.10
  -4  13   1   11.36    3.32
  -4 -13   1   12.65    2.27
  -4 -13   1   11.57    2.27
   4 -13  -1   11.49    2.02
  -4 -13   0   77.60    4.95
   4 -13   0   66.36    4.85
  -4 -13   0   78.68    4.84
   4 -13   0   72.02    4.94
  -4  13  -1   60.94    5.55
  -4 -13  -1   45.99    3.76
   4 -13   1   57.54    4.64
   4 -13   1   46.36    4.32
  -4 -13  -1   49.67    3.81
  -4  13  -2   20.97    3.29
   4 -13   2   17.94    3.10
   4 -13   2   17.90    3.02
  -4  13  -3  103.29    6.58
   4 -13   3   90.30    6.67
   4 -13   3   82.02    6.33
   4 -13   4   88.24    6.79
   4 -13   4   95.30    6.90
   4 -13   5   75.43    6.19
   4 -13   6    3.69    2.16
   4 -13   6    5.41    2.21
  -4  13  -6    4.40    1.95
   4 -13   7  107.18    6.17
   4 -13   7  100.51    6.21
  -4  13  -8   39.98    3.45
   4 -13   8   28.56    3.08
   4 -13   8   30.77    3.25
  -4 -13  -8   30.72    3.53
  -4 -13  -9   26.53    3.07
   4 -13   9   24.82    2.61
   4 -13   9   24.22    2.43
  -4  13  -9   28.56    2.73
  -4  13  -9   26.19    2.47
   4 -13  10    4.46    1.14
  -4  13 -10    4.65    1.22
   4 -13  10    5.34    1.24
   4 -13  10    3.23    1.20
  -4 -13 -10    4.89    1.53
  -4  13 -11   15.59    1.56
   4  14 -12   22.46    2.06
   4  14 -12   19.62    2.06
   4  14 -12   18.35    1.66
   4  14 -11   10.37    1.54
   4  14 -11   12.06    1.88
  -4 -14  11    8.40    1.47
   4  14 -10    4.35    1.60
   4  14 -10    3.57    1.13
  -4 -14  10    1.56    1.19
   4  14  -9   83.33    4.49
  -4 -14   9   71.21    4.68
  -4 -14   9   82.97    5.22
   4  14  -8  278.38   10.13
  -4 -14   8  233.33    9.80
  -4 -14   7   54.43    5.28
  -4 -14   6   -0.13    1.99
  -4 -14   6    1.75    1.98
  -4 -14   5   16.25    3.46
  -4 -14   5   18.52    3.60
  -4  14   4    2.73    2.58
  -4 -14   4    4.04    2.44
  -4 -14   4    4.34    2.29
  -4 -14   3   60.49    5.22
  -4  14   3   70.44    7.44
  -4 -14   3   61.28    5.35
  -4  14   2    1.97    2.70
  -4 -14   2    2.39    1.75
  -4 -14   2    3.73    1.82
  -4  14   1   20.06    4.44
  -4 -14   1   19.25    2.90
   4 -14  -1   19.76    2.61
  -4 -14   1   23.37    3.04
   4 -14  -1   15.65    2.36
   4 -14   0  125.18    6.45
  -4 -14   0  131.17    6.39
  -4 -14   0  136.43    6.65
   4 -14   0  129.47    6.77
   4 -14   1    4.83    2.00
   4 -14   1    4.01    2.12
  -4  14  -1    9.55    2.74
  -4 -14  -1    6.05    1.81
   4 -14   2  310.86   11.70
   4 -14   2  308.95   11.88
   4 -14   3  164.77    9.18
   4 -14   4   29.43    4.33
  -4  14  -4   35.45    3.88
   4 -14   5   72.69    5.88
   4 -14   5   63.74    5.86
  -4  14  -5   65.73    5.05
   4 -14   6   11.45    2.54
   4 -14   7   73.08    5.07
   4 -14   7   84.49    5.16
  -4  14  -7   88.10    4.94
   4 -14   8  144.86    5.95
  -4  14  -8  145.93    5.62
   4 -14   9  105.51    4.38
   4 -14   9  107.61    4.58
   4 -14   9  101.07    4.50
  -4  14  -9  110.67    4.37
   4 -14  10   11.65    1.40
   4 -14  10   10.55    1.35
  -4  14 -10   11.26    1.33
   4  15 -11   46.59    2.95
   4  15 -11   38.66    2.24
  -4 -15  10    2.87    1.12
   4  15 -10    4.95    1.46
   4  15 -10    4.26    1.05
  -4 -15  10    3.40    1.18
  -4 -15   9   65.56    4.30
   4  15  -9   82.20    5.43
   4  15  -9   75.01    3.87
  -4 -15   9   61.57    4.06
  -4 -15   8  239.62    9.18
  -4 -15   8  254.54    9.71
  -4 -15   7   37.13    4.45
  -4 -15   6    0.95    1.98
  -4 -15   6    2.65    2.10
  -4 -15   5    7.77    2.74
  -4  15   5    5.47    2.40
  -4 -15   4  248.96   11.13
  -4  15   4  291.47   13.41
  -4 -15   3  677.38   17.78
  -4  15   3  861.68   24.99
  -4 -15   2  119.39    6.86
  -4 -15   2  115.59    6.67
  -4 -15   1   15.36    2.68
  -4 -15   1   15.88    2.63
  -4 -15   0    1.32    1.35
   4 -15   0    1.98    1.46
   4 -15   1   28.82    3.62
  -4 -15  -1   28.43    3.17
   4 -15   2   56.72    5.04
   4 -15   2   49.31    4.89
  -4  15  -2   66.98    5.76
   4 -15   3  148.00    8.91
   4 -15   3  184.53    9.18
   4 -15   4   38.39    4.99
   4 -15   4   39.26    4.70
  -4  15  -5  163.73    7.65
   4 -15   5  178.53    8.55
   4 -15   6  102.46    5.98
   4 -15   6   90.26    5.90
   4 -15   7    1.76    1.25
  -4 -15  -7    3.03    1.32
   4 -15   7    2.76    1.53
  -4  15  -7    1.32    1.01
  -4 -15  -8   10.31    1.83
   4 -15   8   10.81    1.91
   4 -15   8   10.16    1.74
  -4  15  -8   11.83    1.72
  -4  15  -8   12.71    1.59
   4 -15   9    1.19    0.96
   4 -15   9    1.09    0.96
  -4 -16  10    0.80    0.83
   4  16 -10    0.91    0.88
  -4 -16   9   85.27    4.40
  -4 -16   9   81.28    4.41
  -4 -16   8  137.61    6.56
  -4 -16   8  127.98    6.14
   4  16  -7   19.06    2.78
  -4 -16   7   13.52    2.72
  -4 -16   7   13.89    2.84
  -4 -16   6   10.46    2.83
  -4 -16   6   14.34    3.01
  -4 -16   5   37.10    4.66
  -4  16   5   50.05    4.96
  -4  16   4    8.43    3.27
  -4 -16   4    3.09    2.21
  -4  16   3   20.55    4.71
  -4 -16   3   12.03    3.01
  -4 -16   3   13.74    3.00
  -4  16   2    3.50    2.98
  -4 -16   2    1.91    1.61
  -4 -16   2    0.84    1.56
  -4 -16   1   27.00    3.20
  -4  16   1   49.77    6.42
  -4  16   0  298.72   13.72
  -4  16  -1    0.66    2.71
   4 -16   1    0.30    1.76
  -4  16  -2  337.79   12.25
   4 -16   2  200.44    8.91
   4 -16   3  120.39    7.10
   4 -16   3  112.18    6.81
   4 -16   3  109.07    6.79
   4 -16   4   63.43    5.27
   4 -16   4   63.71    5.31
   4 -16   4   54.82    5.06
   4 -16   5   67.62    5.08
   4 -16   5   64.37    5.14
   4 -16   6    1.21    1.46
   4 -16   6    1.77    1.45
   4 -16   7   41.36    3.09
   4 -16   7   45.72    3.27
   4 -16   8  170.58    5.20
   4 -16   8  155.03    5.05
  -4 -17   9   56.76    3.29
   4  17  -9   82.69    3.70
  -4 -17   8   90.45    4.75
  -4 -17   8   95.19    5.08
  -4 -17   7    4.86    1.81
  -4 -17   7    4.54    1.92
   4  17  -7    6.67    1.76
  -4 -17   6    4.38    1.94
  -4 -17   6    4.46    1.99
  -4  17   5    5.30    1.99
  -4 -17   5    7.29    2.31
  -4 -17   5    6.03    2.47
  -4 -17   4   29.91    3.89
  -4 -17   4   28.18    3.91
  -4 -17   3  125.44    6.87
  -4 -17   3  116.55    6.82
  -4 -17   2   56.07    4.58
  -4 -17   2   61.53    4.61
  -4  17   1    2.73    2.98
  -4 -17   1    0.49    1.22
  -4  17   0    6.08    2.84
  -4  17  -1   16.40    3.49
   4 -17   1    6.46    1.75
   4 -17   2   40.56    3.83
   4 -17   2   41.25    3.79
   4 -17   3   72.39    5.29
   4 -17   3   73.64    5.25
   4 -17   4   16.61    2.87
   4 -17   4   17.06    2.91
   4 -17   5   10.50    2.10
   4 -17   5   10.62    2.18
   4 -17   6    0.16    1.01
   4 -17   6    1.39    1.12
  -4  17  -7   23.03    1.69
   4 -17   7   21.60    2.06
  -4 -18   8   34.77    2.54
  -4 -18   7    9.43    1.94
   4  18  -7   15.40    1.99
  -4 -18   6    8.60    2.19
   4  18  -6   14.95    2.06
  -4 -18   5   10.13    2.43
  -4 -18   4   10.67    2.39
  -4  18   4   13.93    2.78
  -4 -18   3    6.18    2.03
  -4  18   3   18.36    3.74
  -4 -18   2   23.16    2.86
  -4  18   2   40.40    5.76
  -4  18   1   50.33    6.40
  -4  18   0   26.48    4.37
  -4  18  -1   14.92    3.35
  -4  18  -2  133.95    7.08
   4 -18   3    4.55    1.58
  -4  18  -3    6.64    1.94
   4 -18   4    1.05    1.20
   4 -18   4    0.67    1.23
   4 -18   5    1.56    1.18
   4 -18   6    0.86    0.84
  -4 -19   6    4.27    1.43
  -4 -19   5    4.27    1.73
  -4 -19   4    1.86    1.37
  -4  19   2    1.72    2.37
  -4  19   1   10.36    3.19
  -4  19   0    7.41    2.81
  -4  19  -1   65.92    5.19
   5   0 -16  352.97    9.58
   5   0 -15  268.87    8.92
   5   0 -14  480.93   12.13
   5   0 -14  449.18   12.44
   5   0 -14  474.36   12.69
   5   0 -14  491.33   12.70
   5   0 -13  725.41   16.39
   5   0 -13  751.73   16.21
   5   0 -13  715.92   15.52
   5   0 -13  760.19   18.15
   5   0 -12  540.78   14.17
   5   0 -12  499.83   12.93
   5   0 -12  612.36   14.55
   5   0 -12  500.70   12.93
   5   0 -12  560.33   14.87
   5   0 -12  650.60   16.95
   5   0 -11  167.46    7.56
   5   0 -11  162.90    7.16
   5   0 -11  163.43    6.92
   5   0 -11  170.47    7.16
   5   0 -11  165.65    6.95
   5   0 -11  178.96    9.25
   5   0 -11  196.25    9.54
   5   0 -11  167.42    7.86
   5   0 -10    7.26    2.13
   5   0 -10   11.78    3.13
   5   0 -10   12.97    2.27
   5   0 -10    9.59    2.00
   5   0 -10    8.85    2.31
   5   0 -10   12.96    3.19
   5   0 -10   14.75    3.32
   5   0 -10    9.99    2.18
   5   0  -9   32.41    3.80
   5   0  -9   36.93    4.03
   5   0  -9   25.34    2.99
   5   0  -9   22.44    2.80
   5   0  -9   29.58    3.19
   5   0  -8 1215.54   20.96
   5   0  -8 1224.37   21.61
   5   0  -8 1234.78   21.44
   5   0  -7 5323.66   58.04
   5   0  -7 5413.74   60.58
   5   0  -6 1209.65   20.13
  -5   0   6 1247.33   18.05
   5   0  -6 1080.67   16.17
   5   0  -6 1130.90   17.76
   5   0  -6 1211.28   18.50
  -5   0   5   22.35    2.55
   5   0  -5   23.93    2.50
   5   0  -5   26.46    2.09
  -5   0   5   19.24    2.39
  -5   0   4  386.82   10.18
  -5   0   4  420.72    9.01
   5   0  -4  473.10   10.38
   5   0  -4  438.80    7.43
   5   0  -4  459.24   10.00
  -5   0   4  407.00   10.00
  -5   0   3 1539.99   22.33
   5   0  -3 1519.70   17.74
  -5   0   3 1448.23   21.31
   5   0  -3 1413.51   18.97
  -5   0   3 1510.77   21.43
   5   0  -3 1454.52   15.89
  -5   0   2 2034.20   25.67
  -5   0   2 1871.52   26.94
   5   0  -2 1758.05   20.56
  -5   0   2 1950.43   24.69
   5   0  -2 1695.24   21.38
  -5   0   1  521.58   10.29
   5   0  -1  506.43    7.07
  -5   0   0  460.08    9.26
  -5   0   0  464.05   12.33
  -5   0   0  477.96    9.47
  -5   0  -1  367.38    8.25
  -5   0  -1  386.03    8.34
  -5   0  -2   98.34    4.20
  -5   0  -2   98.94    4.22
  -5   0  -3   48.06    3.09
  -5   0  -3   54.41    3.20
  -5   0  -4  309.31    8.22
  -5   0  -4  306.57    7.89
  -5   0  -5  402.56   10.16
  -5   0  -6 1272.10   22.26
  -5   0  -7  215.22    8.80
  -5   0  -7  223.75    7.43
  -5   0  -8  538.65   14.02
  -5   0  -8  548.14   12.18
  -5   0  -9  805.87   15.61
  -5   0  -9  713.95   16.17
  -5   0 -10  561.10   12.61
  -5   0 -10  532.61   13.47
  -5   0 -10  549.07   13.39
  -5   0 -11 1117.61   20.21
  -5   0 -12  348.36    9.97
  -5   0 -12  335.44    9.78
  -5   0 -12  331.78    9.66
  -5   0 -13    2.64    1.28
  -5   0 -13    2.38    1.21
  -5   0 -14  200.92    6.02
  -5   0 -14  192.77    5.90
  -5   0 -15  621.10    9.71
   5   1 -16   16.38    2.19
   5   1 -16   19.84    2.36
   5  -1 -15  178.56    7.20
   5   1 -15  182.66    7.30
   5   1 -15  168.05    6.89
   5   1 -14   37.37    3.59
   5  -1 -14   37.28    3.59
   5  -1 -14   43.50    3.67
   5   1 -14   41.86    3.44
   5   1 -14   26.29    3.09
   5  -1 -14   25.49    3.12
   5   1 -14   41.06    3.71
   5  -1 -14   39.33    3.61
   5   1 -13   60.07    4.47
   5  -1 -13   52.36    4.11
   5  -1 -13   34.09    4.01
   5   1 -13   27.85    3.80
   5  -1 -13   52.33    4.38
   5   1 -13   48.61    4.16
   5   1 -13   58.01    4.15
   5  -1 -13   54.78    4.24
   5   1 -13   33.81    3.70
   5  -1 -13   39.57    4.03
   5   1 -13   40.42    3.90
   5   1 -12 1095.77   19.90
   5  -1 -12 1021.05   19.10
   5  -1 -12  900.84   20.85
   5   1 -12  890.90   20.87
   5   1 -12 1012.96   19.58
   5  -1 -12 1031.71   20.56
   5  -1 -12  868.31   17.96
   5  -1 -12 1065.41   19.27
   5   1 -12 1106.48   19.59
   5   1 -12  984.29   19.16
   5  -1 -12  923.06   20.18
   5   1 -12  895.62   19.30
   5  -1 -11    4.85    1.79
   5   1 -11    2.86    1.45
   5  -1 -11    4.86    2.48
   5   1 -11    6.00    2.44
   5   1 -11    7.29    2.50
   5  -1 -11    2.71    2.09
   5  -1 -11    9.86    2.12
   5  -1 -11    2.91    1.53
   5   1 -11    2.15    1.45
   5  -1 -11    5.45    1.67
   5  -1 -11    5.61    1.55
   5   1 -11    5.42    1.70
   5  -1 -11    8.13    2.22
   5   1 -11    3.92    1.83
   5  -1 -10  855.93   16.48
   5  -1 -10  740.82   17.77
   5   1 -10  774.80   17.59
   5   1 -10  804.06   15.84
   5  -1 -10  910.42   19.14
   5   1 -10  909.43   17.88
   5   1 -10  917.00   21.75
   5  -1 -10  910.74   21.64
   5   1 -10  914.66   21.65
   5  -1 -10  910.22   21.60
   5  -1 -10  863.52   17.32
   5  -1 -10  854.66   16.50
   5   1 -10  839.90   16.71
   5  -1 -10  897.80   18.94
   5  -1 -10  873.45   21.45
   5   1 -10  875.82   21.57
   5   1  -9  484.63   13.91
   5  -1  -9  475.53   13.78
   5   1  -9  478.36   11.74
   5   1  -9  487.83   11.83
   5  -1  -9  558.28   12.46
   5  -1  -9  513.20   11.72
   5  -1  -9  513.86   12.66
   5  -1  -9  443.61   12.44
   5   1  -9  416.94   11.80
   5   1  -9  488.05   13.99
   5  -1  -9  502.76   14.06
   5   1  -9  500.19   11.47
   5   1  -8  333.39    9.98
   5  -1  -8  316.54   10.27
   5   1  -8  290.66    8.48
   5  -1  -8  399.40   11.06
   5  -1  -8  361.08   10.27
   5   1  -8  382.01   10.49
   5  -1  -8  386.75   10.78
   5   1  -8  388.31   10.85
   5   1  -8  351.87    9.72
   5  -1  -7  120.58    5.13
   5   1  -7  121.23    5.17
   5   1  -7   90.24    4.98
   5  -1  -7   94.66    5.10
   5   1  -7   95.61    4.41
   5  -1  -7   94.77    4.59
  -5   1   6 1722.77   22.63
   5   1  -6 1710.77   21.96
   5  -1  -6 1863.50   24.28
   5   1  -6 1808.77   24.55
   5   1  -6 1731.40   24.09
   5  -1  -6 1828.62   26.87
   5  -1  -6 1842.84   24.95
  -5   1   5 1314.32   19.22
  -5  -1   5 1165.74   19.62
   5   1  -5 1463.54   15.97
  -5   1   5 1234.35   17.20
   5   1  -5 1284.47   16.46
  -5   1   5 1315.67   18.73
   5  -1  -5 1291.26   20.55
   5  -1  -5 1183.24   18.84
   5  -1  -5 1313.75   17.39
   5   1  -5 1311.75   17.74
   5   1  -5 1199.65   18.74
  -5  -1   4  399.48    9.90
  -5   1   4  381.83    8.81
  -5   1   4  386.55    9.61
  -5   1   4  360.98    8.99
   5  -1  -4  408.47    9.09
   5   1  -4  451.04    7.49
   5  -1  -4  449.30    7.05
   5   1  -4  336.23    8.56
   5   1  -4  368.69    6.72
   5  -1  -4  375.23    6.78
   5  -1  -4  332.56    8.02
  -5  -1   3   22.38    2.46
  -5   1   3   22.28    2.61
  -5   1   3   21.90    2.44
  -5   1   3   23.33    2.47
   5   1  -3   27.20    1.82
   5  -1  -3   22.32    1.78
   5   1  -3   24.21    2.14
   5   1  -3   21.11    1.16
   5   1  -2 2766.67   31.80
  -5  -1   2 3097.04   34.95
  -5   1   2 3147.32   35.79
   5  -1  -2 2568.07   28.25
  -5   1   2 2661.85   37.04
  -5  -1   2 3033.12   36.44
  -5   1   2 3133.95   35.39
   5  -1  -2 2859.81   29.93
   5   1  -2 3073.50   31.68
  -5  -1   2 2976.02   33.97
  -5   1   1  653.56   15.60
  -5  -1   1  786.83   16.11
   5   1  -1  695.92   10.65
   5   1  -1  728.40    9.55
  -5   1   1  818.41   13.96
  -5  -1   1  783.25   12.78
  -5  -1   1  782.54   13.04
  -5   1   1  851.29   14.29
  -5   1   0  180.02    7.59
  -5  -1   0  158.86    7.14
  -5   1   0  175.37    5.87
  -5  -1   0  163.47    5.11
  -5   1   0  184.40    6.06
  -5  -1   0  161.52    5.15
  -5  -1  -1 2167.73   29.75
  -5   1  -1 2161.56   29.77
  -5   1  -1 1948.37   25.66
  -5  -1  -1 1833.67   24.03
  -5  -1  -1 1831.36   24.06
  -5   1  -1 2344.85   28.09
  -5  -1  -2  130.61    5.73
  -5   1  -2  127.82    5.65
  -5  -1  -2   97.77    3.96
  -5   1  -2  103.30    4.43
  -5  -1  -2   92.92    3.80
  -5   1  -2  100.90    4.34
  -5   1  -3 3143.36   37.37
  -5   1  -3 3173.65   37.92
  -5   1  -4 1672.70   24.08
  -5  -1  -4 1684.75   23.30
  -5  -1  -4 1688.44   23.04
  -5   1  -4 1758.24   24.19
  -5  -1  -5 1089.50   17.60
  -5  -1  -5 1143.03   18.46
  -5   1  -6  500.30   12.92
  -5  -1  -6  493.53   12.72
  -5   1  -7  132.01    6.87
  -5  -1  -7  133.05    6.88
  -5   1  -8   23.97    3.13
  -5  -1  -8   28.41    3.30
  -5   1  -8   21.00    2.69
   5   1   8   20.89    2.56
  -5   1  -9  102.76    5.90
  -5  -1  -9   96.26    5.64
  -5   1  -9   87.55    5.03
  -5  -1 -10  269.17    9.22
  -5   1 -10  272.57    9.35
  -5   1 -10  274.73    8.93
  -5   1 -10  285.97    9.62
  -5  -1 -10  287.65    9.55
  -5   1 -11  705.30   14.73
  -5   1 -11  701.93   15.51
  -5  -1 -11  697.60   15.32
  -5   1 -12  429.41   11.02
  -5  -1 -12  419.62   10.84
  -5   1 -12  431.94   10.70
  -5   1 -12  431.61   11.16
  -5  -1 -12  430.09   11.04
  -5   1 -13  157.67    6.08
  -5  -1 -13  152.68    5.92
  -5   1 -13  157.79    6.05
  -5  -1 -13  149.78    5.86
  -5   1 -14    3.36    1.16
  -5  -1 -14    3.86    1.20
  -5   1 -14    2.58    1.14
  -5  -1 -14    3.50    1.18
  -5   1 -15    6.47    1.21
  -5  -1 -15    6.53    1.17
   5   2 -17  209.35    5.94
   5   2 -16   70.39    4.16
   5   2 -16   70.28    4.11
   5  -2 -15  195.26    7.33
   5   2 -15  209.68    7.67
   5   2 -14  375.16   10.02
   5  -2 -14  416.69   11.19
   5   2 -14  409.78   11.44
   5  -2 -14  375.77   11.19
   5   2 -13  351.29   10.72
   5  -2 -13  335.36   11.05
   5   2 -13  360.06   10.98
   5   2 -13  347.59   10.08
   5  -2 -13  371.11   10.87
   5  -2 -13  334.70   11.51
   5   2 -13  337.19   11.62
   5  -2 -13  330.07   10.22
   5   2 -13  321.84   10.47
   5  -2 -13  321.60   11.09
   5  -2 -13  345.30   10.52
   5   2 -13  377.49   11.19
   5  -2 -12   76.48    5.59
   5   2 -12   69.35    4.85
   5   2 -12   93.73    5.62
   5  -2 -12  104.83    6.89
   5   2 -12  104.07    6.83
   5  -2 -12   68.79    4.76
   5  -2 -12   86.12    5.42
   5   2 -12   76.37    5.37
   5  -2 -12   92.21    6.16
   5  -2 -12   67.25    4.76
   5   2 -12   64.45    4.61
   5   2 -11   19.00    2.92
   5  -2 -11   20.15    3.22
   5   2 -11   19.02    2.53
   5  -2 -11   19.28    3.07
   5   2 -11   17.93    2.48
   5  -2 -11   22.50    3.59
   5   2 -11   24.00    3.66
   5   2 -11   19.76    3.41
   5  -2 -11   24.36    3.76
   5  -2 -11   20.38    3.03
   5   2 -11   19.61    2.61
   5  -2 -11   19.48    2.49
   5  -2 -11   15.99    2.39
   5   2 -10   28.42    3.32
   5  -2 -10   33.75    3.86
   5  -2 -10   31.62    3.47
   5  -2 -10   25.51    2.80
   5   2 -10   25.07    2.86
   5  -2 -10   35.06    3.87
   5   2 -10   27.21    2.90
   5  -2 -10   43.03    4.83
   5   2 -10   49.44    5.18
   5   2 -10   43.70    4.92
   5  -2 -10   49.54    5.12
   5   2 -10   29.91    3.09
   5  -2 -10   34.39    3.89
   5  -2 -10   43.32    4.95
   5   2 -10   43.80    4.97
   5  -2 -10   29.01    3.04
   5  -2  -9    7.52    2.36
   5   2  -9   11.42    2.72
   5  -2  -9   11.89    2.35
   5   2  -9    9.81    2.05
   5   2  -9   12.05    2.10
   5  -2  -9   11.46    2.32
   5  -2  -9   10.14    2.59
   5   2  -9   10.08    2.59
   5  -2  -9   18.99    2.31
   5  -2  -9   15.25    2.81
   5   2  -9   13.92    2.08
   5  -2  -9   18.35    2.41
   5  -2  -8  111.17    6.08
   5   2  -8  129.10    5.46
   5  -2  -8   97.13    5.33
   5   2  -8   99.40    5.40
   5   2  -8  119.15    5.53
   5  -2  -8  133.56    5.82
   5   2  -8  102.97    5.59
   5  -2  -8  106.84    5.66
   5  -2  -8  118.67    5.68
   5  -2  -8  118.86    6.21
   5  -2  -7 2189.14   29.88
   5  -2  -7 2162.73   28.11
   5   2  -7 2182.55   28.23
  -5  -2   6  564.57   11.70
   5   2  -6  469.87    9.02
   5   2  -6  442.57   10.20
   5  -2  -6  441.56   10.72
   5  -2  -6  469.00   12.00
   5   2  -6  487.46   10.87
   5  -2  -6  531.85   10.72
  -5   2   5   33.43    2.49
  -5   2   5   36.95    3.01
  -5  -2   5   26.00    2.72
  -5   2   5   25.19    2.11
   5   2  -5   20.48    1.58
   5   2  -5   20.48    1.96
   5  -2  -5   26.64    2.41
   5   2  -5   21.19    2.11
   5  -2  -5   23.43    1.89
   5  -2  -5   24.93    2.64
   5   2  -5   26.30    1.71
  -5   2   4  544.76   11.24
  -5  -2   4  516.31   11.24
  -5   2   4  486.78   10.75
  -5   2   4  599.58   12.72
   5   2  -4  455.36    8.00
   5  -2  -4  454.64    8.78
   5   2  -4  447.80    9.10
   5  -2  -4  498.91    9.94
  -5  -2   3  166.50    5.80
   5   2  -3  161.65    4.52
   5  -2  -3  127.26    3.45
  -5   2   3  169.06    6.91
  -5   2   3  144.81    5.97
  -5   2   3  137.24    6.20
   5   2  -2 1958.95   23.32
  -5  -2   2 1928.17   24.98
  -5  -2   1  224.37    6.35
   5   2  -1  244.30    6.27
  -5   2   1  259.41    7.97
  -5   2   1  204.25    8.56
  -5  -2   0   13.10    1.65
  -5   2   0   16.79    2.26
  -5  -2   0   11.74    1.58
   5   2   0    8.94    1.47
  -5   2   0   13.67    2.03
  -5   2   0   13.89    2.73
  -5   2  -1  142.22    6.46
  -5  -2  -1  128.44    4.45
  -5   2  -1  160.12    5.84
  -5  -2  -1  132.02    4.51
  -5   2  -1  156.26    5.68
  -5  -2  -2  224.21    6.01
  -5   2  -2  241.25    7.04
  -5  -2  -2  221.17    6.07
  -5   2  -2  237.19    7.19
  -5   2  -3 1427.49   20.98
  -5  -2  -3 1342.05   18.71
  -5   2  -3 1443.39   21.33
  -5  -2  -3 1337.01   18.99
  -5   2  -4  133.01    5.65
  -5  -2  -4  119.37    4.92
  -5  -2  -4  136.92    5.28
  -5  -2  -5  272.54    7.62
  -5  -2  -5  275.89    7.96
  -5   2  -6  500.35   13.26
  -5  -2  -6  488.89   12.83
   5   2   6  477.27   11.87
  -5   2  -6  476.88   11.32
  -5   2  -7   73.22    5.22
  -5  -2  -7   76.80    5.28
  -5   2  -8  731.32   15.79
  -5   2  -8  750.72   16.98
  -5  -2  -8  740.26   16.72
   5  -2   9  301.79    9.25
  -5   2  -9  293.71    9.94
  -5  -2  -9  279.85    9.52
  -5   2  -9  288.96    9.18
  -5   2 -10  105.57    5.89
  -5  -2 -10  100.19    5.59
  -5   2 -10  105.94    5.79
  -5  -2 -10  100.14    5.50
  -5   2 -10  108.53    5.66
  -5   2 -11  389.53   10.54
  -5   2 -11  386.08   11.12
  -5  -2 -11  392.30   10.99
  -5   2 -12   61.77    4.17
  -5  -2 -12   58.83    4.03
  -5   2 -12   58.12    3.84
  -5   2 -13   23.03    2.59
  -5  -2 -13   23.73    2.49
  -5   2 -13   23.55    2.61
  -5  -2 -13   24.02    2.56
  -5   2 -14   28.67    2.34
  -5  -2 -14   25.68    2.21
  -5   2 -14   27.04    2.24
  -5  -2 -14   28.65    2.28
  -5   2 -15  360.46    6.75
  -5  -2 -15  361.49    6.72
   5   3 -17   63.30    3.33
   5   3 -17   68.79    3.59
   5   3 -16  127.03    5.36
   5   3 -16  126.41    5.47
   5   3 -15   19.24    2.43
   5   3 -15   26.02    2.85
   5  -3 -14  516.35   12.56
   5   3 -14  487.73   12.59
   5   3 -14  528.99   13.14
   5   3 -13   17.99    2.73
   5  -3 -13   16.45    2.88
   5  -3 -13   16.22    2.63
   5   3 -13   21.04    3.04
   5  -3 -13   18.13    2.76
   5  -3 -13   25.81    3.56
   5   3 -13   24.93    3.45
   5  -3 -13   17.77    2.73
   5   3 -13   10.17    2.13
   5   3 -13   19.51    2.86
   5  -3 -12  730.93   16.14
   5   3 -12  753.44   16.00
   5  -3 -12  780.52   16.41
   5   3 -12  743.09   16.04
   5  -3 -12  746.96   17.68
   5  -3 -12  696.91   16.24
   5   3 -12  787.78   16.84
   5   3 -12  709.01   17.86
   5  -3 -12  766.86   18.48
   5   3 -12  676.72   16.26
   5  -3 -11    6.99    2.25
   5   3 -11    6.36    1.75
   5  -3 -11    5.78    1.75
   5  -3 -11    7.80    1.82
   5   3 -11    6.55    1.75
   5  -3 -11    5.71    2.06
   5   3 -11    9.95    2.00
   5   3 -11    7.12    2.42
   5  -3 -11   10.43    2.73
   5   3 -11    7.03    2.46
   5  -3 -11    8.27    2.46
   5   3 -11    8.16    2.01
   5  -3 -10   42.64    4.94
   5   3 -10   36.48    4.57
   5  -3 -10   43.92    3.50
   5   3 -10   40.34    3.50
   5  -3 -10   46.13    4.43
   5   3 -10   34.20    3.56
   5  -3 -10   37.91    4.14
   5  -3 -10   36.84    4.63
   5   3 -10   36.66    4.47
   5  -3 -10   43.14    4.80
   5   3 -10   42.64    4.83
   5   3 -10   35.44    3.19
   5  -3 -10   40.49    3.61
   5   3 -10   40.18    3.50
   5  -3 -10   39.74    4.27
   5  -3  -9 1050.20   22.13
   5   3  -9  998.60   21.63
   5  -3  -9 1044.10   17.91
   5  -3  -9 1050.56   20.00
   5  -3  -9 1021.11   18.93
   5   3  -9 1017.95   17.96
   5   3  -9 1029.63   18.39
   5   3  -9 1030.53   21.89
   5  -3  -9 1065.87   22.35
   5  -3  -8  384.15   11.31
   5   3  -8  370.02   11.04
   5  -3  -8  370.67   10.54
   5   3  -8  380.60   10.05
   5  -3  -8  379.71   10.99
   5   3  -8  368.29   10.83
   5   3  -8  357.01    9.94
   5  -3  -7   10.07    1.85
   5   3  -7   11.94    1.94
   5   3  -7   19.65    2.24
   5   3  -7   11.60    1.70
  -5  -3   7   15.16    2.07
   5  -3  -7   21.43    2.40
   5  -3  -7   15.15    2.16
   5  -3  -6   71.78    3.70
   5   3  -6   75.13    3.78
   5   3  -6   63.63    3.04
  -5  -3   6   76.66    4.09
  -5  -3   6   84.70    4.62
   5   3  -6   71.71    3.89
   5  -3  -6   72.28    3.75
   5  -3  -6   67.62    4.02
   5   3  -6   70.77    3.90
   5  -3  -6   87.39    4.56
   5  -3  -5  389.43    8.86
   5   3  -5  357.91    8.59
  -5  -3   5  455.59   10.24
   5   3  -5  409.85    7.32
   5   3  -5  470.59    8.27
  -5  -3   5  449.19   10.85
  -5   3   5  424.15    9.65
   5  -3  -5  527.83   11.48
   5   3  -5  392.64    8.77
  -5   3   5  418.07    9.02
   5   3  -4  113.49    3.83
  -5   3   4  127.67    5.68
  -5  -3   4  121.49    4.95
   5  -3  -4  110.64    3.69
   5   3  -4  104.73    3.71
  -5   3   4  126.32    5.02
   5  -3  -4  116.45    5.29
  -5  -3   4  129.07    5.45
   5  -3  -3   12.30    1.05
   5  -3  -3   11.29    1.90
  -5  -3   3   13.34    2.00
  -5   3   3   16.19    2.37
   5   3  -2 1403.43   18.34
  -5  -3   2 1428.66   19.58
  -5   3   2 1451.41   22.81
   5   3  -1   83.38    3.68
  -5  -3   1   69.79    3.44
  -5   3   1   75.09    4.70
  -5   3   1   79.17    5.42
  -5   3   0  550.22   14.09
  -5   3   0  584.35   12.61
  -5  -3   0  533.69   10.19
  -5   3   0  581.28   13.03
   5   3   0  539.34   10.91
  -5   3  -1 1001.27   19.06
  -5   3  -1 1096.01   18.11
  -5  -3  -1  975.35   14.86
  -5   3  -1 1105.97   18.75
   5   3   1  981.38   16.96
  -5  -3  -1  996.43   15.01
  -5  -3  -2  196.51    5.69
  -5   3  -2  215.75    7.52
  -5  -3  -2  186.85    5.49
  -5   3  -2  218.30    7.33
  -5  -3  -3  398.61    8.68
  -5  -3  -3  385.81    8.36
  -5   3  -3  396.22   10.07
  -5   3  -4    8.60    1.79
  -5  -3  -4    5.99    1.41
   5   3   4    9.54    2.02
  -5  -3  -4    7.58    1.38
   5   3   5    4.92    1.66
  -5   3  -5    3.73    1.39
  -5  -3  -5    4.49    1.38
  -5  -3  -5    7.09    1.75
  -5   3  -5    2.81    1.41
  -5  -3  -6  451.09   12.62
  -5   3  -6  474.50   13.30
  -5   3  -6  456.01   11.49
   5   3   6  440.24   11.55
   5   3   7  183.02    7.16
  -5   3  -7  192.22    8.42
  -5  -3  -7  186.02    8.11
  -5   3  -8  126.05    6.63
  -5  -3  -8  120.82    6.37
  -5   3  -9   46.08    3.78
  -5   3  -9   50.03    4.13
  -5  -3  -9   48.90    4.03
   5  -3   9   54.36    3.98
  -5  -3 -10  126.45    6.88
  -5   3 -10  130.24    6.57
  -5  -3 -10  134.44    6.44
  -5   3 -10  140.83    6.72
  -5  -3 -10  134.74    6.47
  -5   3 -10  129.22    6.16
  -5  -3 -11    3.89    1.67
  -5   3 -11    3.00    1.40
  -5   3 -11    3.17    1.57
  -5  -3 -11    2.66    1.44
  -5   3 -11    3.30    1.55
  -5  -3 -11    3.61    1.50
  -5   3 -12    9.84    1.78
  -5  -3 -12    9.29    1.80
  -5   3 -12    8.98    1.93
  -5   3 -13  930.45   15.55
  -5   3 -13  995.33   16.78
  -5  -3 -13  949.03   16.24
  -5   3 -13  986.41   16.70
  -5  -3 -13  921.15   16.08
  -5   3 -14  232.35    6.38
  -5  -3 -14  233.76    6.19
  -5   3 -14  224.67    6.33
  -5  -3 -14  237.40    6.32
   5   4 -17  571.12   10.27
   5   4 -17  551.11    9.86
   5   4 -16   96.46    4.67
   5   4 -16   85.26    4.20
   5   4 -15   48.13    3.72
   5   4 -15   38.76    3.36
   5   4 -15   39.01    3.41
   5   4 -15   38.32    3.24
   5  -4 -14  373.84   10.79
   5   4 -14  522.35   12.63
   5   4 -13   29.74    3.32
   5   4 -13   28.98    3.18
   5  -4 -13   28.15    3.16
   5   4 -13   33.99    3.35
   5  -4 -13   32.89    3.39
   5   4 -13   37.38    3.13
   5  -4 -13   33.55    3.62
   5  -4 -12  222.54    8.28
   5   4 -12  222.23    8.02
   5   4 -12  174.10    7.89
   5  -4 -12  167.66    7.79
   5   4 -12  197.22    8.04
   5  -4 -12  163.98    8.29
   5   4 -12  161.62    8.21
   5  -4 -12  205.73    8.29
   5   4 -12  217.17    8.10
   5   4 -12  231.81    8.68
   5  -4 -11   22.31    2.72
   5   4 -11   17.92    2.74
   5  -4 -11   17.52    2.88
   5   4 -11   21.18    2.75
   5   4 -11   19.62    3.10
   5  -4 -11   24.26    3.34
   5  -4 -11   24.00    2.93
   5   4 -11   22.67    2.60
   5   4 -11   20.79    2.72
   5  -4 -10  218.18    7.94
   5   4 -10  169.92    7.74
   5  -4 -10  191.50    9.07
   5  -4 -10  188.56    9.47
   5   4 -10  172.64    9.03
   5  -4 -10  193.44    9.57
   5   4 -10  177.02    9.11
   5  -4 -10  204.86    8.36
   5   4 -10  202.08    7.38
   5  -4 -10  181.83    9.13
   5   4 -10  219.47    8.28
   5  -4  -9  150.03    8.27
   5   4  -9  148.51    8.16
   5  -4  -9  107.48    5.53
   5   4  -9   91.66    5.48
   5  -4  -9  151.57    7.52
   5  -4  -9  113.90    6.25
   5   4  -9   95.81    5.06
   5  -4  -9  154.03    8.46
   5   4  -9  142.41    8.02
   5   4  -9  135.29    7.80
   5  -4  -9  150.51    8.28
   5  -4  -9  104.09    6.72
   5   4  -9   98.61    5.57
   5  -4  -8  921.23   18.66
   5   4  -8  898.03   18.25
   5   4  -8  812.77   17.01
   5   4  -8  927.28   18.71
   5  -4  -8  976.49   19.35
   5  -4  -8  755.62   16.99
   5   4  -8  778.73   15.31
   5   4  -7  230.21    7.69
   5  -4  -7  256.69    8.16
   5  -4  -7  247.66    8.02
   5   4  -7  227.96    7.70
   5   4  -7  251.32    7.62
   5   4  -6    4.03    0.97
   5   4  -6    5.59    1.16
   5  -4  -6    3.95    1.28
   5   4  -6    4.39    1.26
  -5  -4   6    6.14    1.60
  -5  -4   6    5.39    1.60
   5  -4  -6    9.52    1.74
   5   4  -6    6.42    1.52
   5   4  -5   89.46    3.61
  -5  -4   5   86.94    4.45
   5  -4  -5   84.84    4.70
  -5  -4   5   86.14    4.46
  -5   4   5   84.69    4.47
   5  -4  -5   75.25    3.62
   5   4  -5   75.66    3.88
   5   4  -4 4315.14   44.42
  -5   4   4 4297.88   50.21
  -5  -4   4 4508.87   47.69
  -5   4   4 4631.10   49.27
  -5  -4   4 4508.22   47.68
   5  -4  -4 3848.86   47.18
   5  -4  -4 3766.82   42.67
  -5   4   3 1564.93   23.87
  -5   4   3 1740.93   25.93
  -5  -4   3 1697.27   22.70
   5  -4  -3 1324.72   17.97
   5  -4  -3 1487.31   21.05
  -5  -4   3 1584.54   21.46
  -5   4   3 1545.44   25.71
   5   4  -3 1672.64   20.39
  -5   4   2  350.72   11.60
  -5  -4   2  496.31   10.23
  -5  -4   2  494.43    9.70
   5  -4  -2  408.63    8.12
  -5   4   2  454.69   12.26
  -5   4   2  550.75   13.83
  -5   4   1   53.75    4.57
  -5  -4   1   58.78    3.29
  -5   4   1   60.07    4.75
   5   4  -1   50.92    3.05
  -5   4   0  447.83   12.39
  -5   4   0  571.72   13.53
  -5   4   0  540.86   13.66
   5   4   0  458.41   10.27
  -5  -4   0  434.64    9.15
  -5   4  -1 1683.10   25.44
  -5  -4  -1 1499.03   20.66
  -5  -4  -2  481.95    9.64
  -5  -4  -2  454.04    9.27
   5   4   3 2400.51   34.46
  -5  -4  -3 2474.00   30.29
  -5  -4  -3 2478.11   30.03
  -5   4  -4  352.73    9.89
   5   4   4  326.48   10.26
  -5  -4  -4  303.85    7.80
  -5   4  -4  294.07    9.22
  -5  -4  -4  267.04    7.14
   5   4   5 1909.62   29.10
  -5  -4  -5 1997.88   28.76
  -5   4  -5 1966.68   28.46
  -5   4  -6    4.99    2.01
  -5  -4  -6    4.08    1.73
   5  -4   6    6.60    1.75
  -5   4  -6    2.77    1.32
   5   4   6    8.18    1.90
   5   4   7   32.39    3.14
  -5   4  -7   35.65    3.82
  -5  -4  -7   33.06    3.56
   5  -4   7   28.46    3.04
  -5   4  -8  888.60   18.60
  -5  -4  -8  893.57   18.15
  -5   4  -8  940.31   18.96
  -5  -4  -8  861.06   17.94
   5  -4   8  882.85   17.48
  -5   4  -9   85.93    5.14
  -5   4  -9   94.87    5.64
  -5  -4  -9   86.53    5.22
  -5   4 -10  337.38   10.53
  -5  -4 -10  313.48    9.97
  -5   4 -10  338.73   10.63
  -5  -4 -10  319.21   10.06
  -5  -4 -10  311.50   10.72
  -5   4 -11    8.63    1.73
  -5   4 -11    9.50    2.04
  -5  -4 -11    7.74    1.83
  -5  -4 -11    5.62    1.70
  -5   4 -11    8.39    2.01
  -5  -4 -11    8.34    1.88
  -5   4 -12   16.66    2.45
  -5  -4 -12   15.20    2.29
  -5   4 -12   14.54    2.09
  -5   4 -13   76.17    4.23
  -5  -4 -13   73.14    4.08
  -5   4 -13   80.99    4.09
  -5   4 -13   84.69    4.41
  -5  -4 -13   80.61    4.22
  -5   4 -14   38.37    2.51
  -5  -4 -14   38.14    2.49
  -5   4 -14   35.78    2.53
  -5  -4 -14   36.02    2.48
   5   5 -17   23.79    1.98
   5   5 -17   30.78    2.29
   5   5 -16   95.88    4.29
   5   5 -16  106.36    4.74
   5   5 -15  179.77    6.73
   5   5 -15  187.32    6.87
   5   5 -15  181.38    6.61
   5   5 -14 1300.83   22.12
   5   5 -14 1306.26   22.08
   5   5 -13  128.35    6.29
   5   5 -13  106.89    5.98
   5   5 -13  106.40    5.20
   5  -5 -13  135.50    6.77
   5   5 -13  139.19    6.78
   5  -5 -12  710.90   16.96
   5   5 -12  800.32   17.09
   5   5 -12  732.25   15.67
   5   5 -12  797.04   17.24
   5   5 -12  686.54   16.43
   5  -5 -12  770.48   16.69
   5  -5 -12  781.97   18.08
   5   5 -12  703.20   16.89
   5  -5 -11  100.48    6.48
   5   5 -11   85.08    4.96
   5  -5 -11   93.44    5.83
   5   5 -11   96.87    5.78
   5   5 -11   84.55    5.66
   5  -5 -11   88.25    5.33
   5  -5 -11  107.69    6.74
   5   5 -11  106.58    6.47
   5  -5 -10  181.57    9.04
   5   5 -10  146.62    6.35
   5  -5 -10  160.29    7.84
   5   5 -10  180.62    7.76
   5   5 -10  139.51    7.09
   5  -5 -10  191.23    9.28
   5   5 -10  167.60    8.53
   5   5 -10  165.43    8.38
   5  -5 -10  183.25    9.07
   5  -5 -10  173.00    7.37
   5   5  -9 2226.65   32.06
   5  -5  -9 2024.67   34.77
   5   5  -9 1829.21   32.58
   5  -5  -9 2023.02   34.70
   5   5  -9 1799.09   32.40
   5  -5  -9 2263.21   30.81
   5  -5  -9 1956.81   34.33
   5   5  -9 1842.88   32.91
   5  -5  -9 2269.90   34.71
   5   5  -9 2062.27   28.24
   5  -5  -9 1818.96   30.84
   5   5  -8  194.20    7.71
   5   5  -8  148.93    7.36
   5  -5  -8  151.02    7.56
   5  -5  -8  208.89    7.80
   5  -5  -8  145.95    7.38
   5   5  -8  145.86    7.21
   5  -5  -8  179.21    7.79
   5  -5  -8  114.91    6.44
   5  -5  -7   82.19    5.06
   5   5  -7  101.85    4.74
   5   5  -7  104.61    5.19
   5  -5  -7  101.45    5.31
   5   5  -7   91.99    4.93
   5  -5  -7  108.75    5.54
   5   5  -7   92.71    5.02
   5   5  -6  456.28   10.33
   5  -5  -6  428.31   11.35
   5   5  -6  425.17    9.80
   5  -5  -6  448.98   10.16
  -5  -5   6  414.45   10.40
  -5  -5   5 1311.07   20.58
  -5   5   5 1333.64   20.93
  -5  -5   5 1273.35   20.03
   5   5  -5 1255.13   19.13
  -5  -5   4  653.67   12.90
  -5  -5   4  649.36   13.00
  -5   5   4  669.83   13.55
  -5  -5   3  436.13    9.72
   5  -5  -3  388.60    7.51
  -5  -5   3  449.99    9.80
  -5   5   3  426.66   12.97
   5  -5  -3  386.43    8.76
  -5  -5   2  455.06    9.79
   5  -5  -2  377.87    7.89
  -5  -5   2  453.00    9.46
  -5   5   2  375.67   12.48
   5  -5  -2  393.75    7.73
  -5   5   2  509.28   13.51
   5  -5  -1  244.55    6.84
  -5  -5   1  262.80    7.19
  -5  -5   1  249.30    6.71
  -5   5   0 1226.17   22.62
  -5  -5   0 1043.14   16.26
  -5  -5  -1  609.49   11.36
  -5   5  -2 1216.59   21.05
  -5  -5  -2 1222.63   18.06
   5   5   2 1199.11   20.95
   5   5   3   29.39    3.24
  -5  -5  -3   34.26    2.55
  -5   5  -3   31.95    3.18
  -5  -5  -3   37.37    2.74
  -5   5  -4  466.98   12.13
  -5  -5  -4  476.57   10.43
   5   5   4  440.54   12.46
   5   5   5  676.97   15.57
  -5   5  -5  738.33   16.39
  -5  -5  -5  709.52   15.56
   5  -5   5  760.18   15.87
  -5   5  -5  681.72   15.09
   5   5   6  103.36    5.61
  -5   5  -6  126.42    6.76
  -5  -5  -6  113.91    6.25
   5  -5   6  130.60    6.19
  -5   5  -6  109.31    5.74
   5  -5   7  293.53    9.39
  -5   5  -7  282.29    9.81
  -5  -5  -7  248.71    9.05
   5   5   7  232.09    8.21
  -5   5  -8  612.43   14.68
  -5  -5  -8  574.00   13.99
  -5   5  -8  631.92   14.99
  -5  -5  -8  587.33   14.14
   5  -5   8  642.57   14.37
  -5  -5  -9  388.80   11.13
   5  -5   9  380.76   10.95
  -5   5  -9  395.02   11.42
  -5  -5  -9  400.07   11.20
  -5   5 -10  339.82   10.38
  -5  -5 -10  316.36    9.85
  -5  -5 -11  213.01    8.44
  -5  -5 -11  228.71    7.93
  -5   5 -11  240.02    8.46
  -5  -5 -11  233.58    8.19
  -5   5 -11  239.12    8.39
  -5  -5 -11  211.03    7.72
  -5   5 -12  175.54    6.24
  -5   5 -12  215.96    7.40
  -5  -5 -12  201.94    7.06
  -5   5 -12  197.00    7.07
  -5  -5 -12  191.27    6.83
  -5  -5 -12  160.70    6.54
  -5   5 -13 1577.27   21.52
  -5  -5 -13 1558.59   21.44
  -5   5 -13 1614.09   21.87
  -5   5 -14  436.09    8.06
  -5   5 -14  407.12    7.72
   5   6 -17  359.26    7.12
   5   6 -16   58.61    3.17
   5   6 -16   63.69    3.48
   5   6 -15    2.60    1.26
   5   6 -15    0.95    0.96
   5   6 -15    3.11    1.29
   5   6 -15    1.54    1.14
   5   6 -14  324.83    9.33
   5   6 -14  389.10   10.73
   5  -6 -13   37.18    3.74
   5   6 -13   51.08    3.94
   5   6 -12  194.85    7.53
   5   6 -12  192.74    8.04
   5   6 -11   94.91    5.75
   5   6 -11   78.42    4.69
   5  -6 -11   85.27    5.64
   5  -6 -11   70.20    5.56
   5  -6 -11   69.04    5.13
   5   6 -11   60.49    4.76
   5   6 -10  108.31    6.27
   5   6 -10   93.53    5.02
   5  -6 -10  110.26    6.07
   5  -6 -10  104.89    7.14
   5   6 -10   80.67    5.41
   5  -6 -10   91.30    6.07
   5   6  -9  151.26    7.67
   5   6  -9  145.72    6.17
   5  -6  -9  174.65    7.72
   5  -6  -9  227.22   10.19
   5  -6  -9  191.03    9.38
   5   6  -9  179.47    8.49
   5  -6  -9  193.11    9.33
   5   6  -9  177.54    8.47
   5  -6  -8 1054.07   22.01
   5   6  -8  930.32   20.34
   5  -6  -8 1053.53   21.84
   5   6  -8  923.89   20.14
   5   6  -8 1027.24   19.66
   5   6  -8  919.61   16.75
   5  -6  -8 1085.29   20.33
   5  -6  -8 1170.25   22.27
   5  -6  -8 1022.25   21.60
   5   6  -8  923.21   20.26
  -5  -6   7   80.93    4.95
   5   6  -7   70.35    4.10
   5  -6  -7   83.86    5.07
   5   6  -7   71.35    4.57
   5   6  -7   68.26    4.55
   5  -6  -7   78.32    5.09
   5  -6  -6    1.05    1.50
   5  -6  -6    6.85    1.57
   5   6  -6    4.11    1.30
  -5  -6   6    1.83    1.47
  -5  -6   6    2.04    1.57
   5   6  -6    3.53    1.34
   5   6  -5   97.23    4.41
  -5  -6   5   93.62    5.01
   5  -6  -5   91.04    4.11
   5   6  -5   91.84    3.98
   5  -6  -5   82.24    4.90
   5  -6  -4 2049.67   27.88
   5   6  -4 2063.31   26.82
   5  -6  -3 1376.27   18.25
   5  -6  -3 1386.14   19.50
   5  -6  -3 1410.65   18.46
   5   6  -2    5.67    1.30
   5  -6  -2    6.59    1.23
  -5   6   2    5.96    2.14
   5  -6  -2   11.18    1.35
  -5  -6   2    7.90    1.56
  -5   6   1   -0.11    1.90
   5   6  -1    1.12    1.00
  -5   6   1    1.04    1.76
  -5   6   0  345.90   11.10
  -5  -6   0  319.62    8.09
   5   6   0  344.26    9.29
  -5   6  -1 1120.93   20.45
  -5  -6  -1 1076.92   16.80
   5  -6   1 1140.27   19.54
  -5   6  -2  945.13   18.08
   5  -6   2  976.80   18.83
  -5  -6  -2  949.42   15.75
  -5  -6  -3 1294.19   19.90
  -5   6  -3 1334.04   22.74
  -5   6  -4   47.37    3.74
  -5  -6  -4   43.18    3.46
  -5  -6  -4   32.98    2.75
   5  -6   4   45.79    4.13
  -5   6  -4   48.96    4.03
  -5   6  -5 1214.85   22.17
  -5   6  -5 1151.94   22.13
  -5  -6  -5 1147.94   21.50
  -5   6  -6    5.25    1.86
   5  -6   6    9.95    2.20
  -5   6  -6    7.59    2.03
  -5   6  -7   53.69    4.22
  -5  -6  -7   55.93    4.20
   5  -6   7   53.11    4.22
  -5   6  -7   53.76    4.19
  -5  -6  -7   52.96    4.03
  -5   6  -8  803.93   16.66
  -5  -6  -8  816.76   16.40
  -5   6  -9   74.37    4.80
  -5  -6  -9   64.96    4.43
   5  -6   9   71.83    4.72
  -5   6  -9   77.65    4.92
  -5  -6  -9   75.65    4.74
  -5   6  -9   61.81    4.42
  -5   6 -10  242.49    8.42
  -5  -6 -10  218.56    7.94
  -5   6 -10  213.81    7.97
  -5  -6 -10  224.23    8.02
  -5   6 -10  194.71    7.36
  -5  -6 -10  229.69    9.02
  -5   6 -11    5.06    1.45
  -5  -6 -11    3.26    1.63
  -5   6 -12   10.08    1.91
  -5   6 -12    9.37    1.73
  -5  -6 -12   12.92    2.19
  -5   6 -12   13.66    2.07
  -5   6 -13   64.05    3.34
  -5   6 -13   65.10    3.37
  -5   6 -13   71.63    3.71
  -5   6 -14   64.35    2.84
   5   7 -17    3.88    0.86
   5   7 -16   23.83    2.17
   5   7 -16   23.75    2.00
   5   7 -15    2.52    1.11
   5   7 -15    3.47    1.15
   5   7 -15    2.84    1.09
   5   7 -14  271.89    8.62
   5   7 -14  234.43    7.94
   5  -7 -13   39.95    3.97
   5   7 -13   23.65    2.91
   5  -7 -12  624.91   16.06
   5   7 -12  639.54   14.18
   5  -7 -11  170.16    8.49
   5   7 -11  170.36    7.76
   5   7 -11  156.64    6.69
   5  -7 -10    3.05    2.08
   5   7 -10    4.21    1.36
   5  -7  -9  939.92   22.54
   5   7  -9 1054.54   21.49
   5  -7  -9 1085.19   21.27
   5   7  -9  891.59   16.93
[truncated: 269,432 more chars]
